# Supplementary material for: Probing the signaling requirements for naive human pluripotency by high-throughput chemical screening
Source: Cell Rep. Author manuscript; Available in PMC 2021 Jul 10. (PMC8272458; doi:10.1016/j.celrep.2021.109233)
Supplement: 2 [file NIHMS1716898-supplement-2.xlsx]

## Sheet: Hit compounds in presence of 2i
	Pubchem CID	Target class	Targets					Corresponding Target Score					2i/Y
			1	2	3	4	5	1	2	3	4	5
	1400	ABL1	ABL1	FYN	HCK	SRC	ABL2	-0.13168	0	2.13776	0.86168	0.64656	yes
	16041424	AURKA	AURKA					2.15552					yes
	88540225	BCL2	BCL2					-0.37024					yes
	11711157	BRAF	BRAF					N/A					yes
	9799193	BRAF	BRAF					N/A					yes
	12000240	CASP1	CASP1	CASP3	CASP8			0.08952	0.97632				yes
	59259130	CASR	CASR					1.24072					yes
	3452843	CCKBR	CCKBR					N/A					yes
	5328127	FGFR	FGF2	FGFR3P1				0.23536	0.06608				yes
	51039095	FGFR	FGFR1					2.39048					yes
	176158	GSK3A	GSK3A					1.32792					yes
	71311876	HDAC	HDAC6					N/A					yes
	667730	HSD17B1	HSD17B1	HSD17B4				0	0				yes
	14988831	HTR2B	HTR2B	HTR2C				0	0				yes
	9853559	ITGAV	ITGAV	ITGB3	ITGB5			0.6376	1.26888	0			yes
	53276	KCNQ2	KCNQ2	KCNQ3	KCNQ4			0.4473	0.4473	0			yes
	44182295	MEK1	MAP2K1	MAP2K2				0.97264	0.03304				yes
	11707110	MEK1	MAP2K1	MAP2K2	MAP2K7			0.88848	0.69784	0			yes
	59558736	P38	MAPKAPK5					1.8208					yes
	11174332	P38	ADORA3	MAPK13				0	0				yes
	135494369	PDE5A	PDE5A					3.44688					yes
	67538149	PKC	PRKCE	PRKCQ	ROCK1	ROCK2		1.27584	0.35432	-0.14791	-0.14791		yes
	2404	PKC	PRKCH					0.2132					yes
	118873207	PKC	PRKCA	PRKCQ	PRKCB	PRKCD	PRKCE	2.26304	0	0	0	1.98784	yes
	146680899	PKC	PRKCH					1.30944					yes
	5083	PKI	ABL1					N/A					yes
	135423438	PKI	AAK1					N/A					yes
	59069608	PTK2B	PTK2B					1.03649					yes
	137251368	PTPN11	PTPN11					3.5572					yes
	5329102	VEGFR	PTK2B	RET	FGFR3P1			-0.30051	-0.02168	0.57968			yes
	6398883	VEGFR	FLT4	KDR				0.72048	3.43784				yes
	16071550	VEGFR	KDR					1.2584					yes
	16071549	VEGFR	KDR					1.37872					yes
	Target Scores as defined by Canham et al., 2020:
	target_scores[x]		Target score aka tool score = compound-target Strength × compound-target Selectivity
	selectivities[x]		on/off-target Q1 (25-percentile) potency difference, high-potency (Q1) target allocation, and on/off-target measurement distribution difference
	active_strenths[x]		the strength of the assertion of compound activity on the ascribed target; built from computational rules of inference and assertions
