# Supplementary material for: Probing the signaling requirements for naive human pluripotency by high-throughput chemical screening
Source: Cell Rep. Author manuscript; Available in PMC 2021 Jul 10. (PMC8272458; doi:10.1016/j.celrep.2021.109233)
Supplement: 3 [file NIHMS1716898-supplement-3.xlsx]

## Sheet: Hit compounds in absence of 2i
		Pubchem CID	Compound name	Targets					Corresponding Target Score					Class	N2B27/Y	XAV/Y	Gö/Y
				1	2	3	4	5	1	2	3	4	5
	Compounds taken forward	35397514	OF-1	BRPF1	BRD1				1.90688	-0.166				Chromatin	no	no	yes
		25104564	LDC000067	CDK9					1.76472					Cell cycle	no	yes	no
		57030	Brequinar	DHODH					3.53184					Metabolism	no	yes	no
		5491415	Laccaic Acid A	DNMT1					-0.16156					Chromatin	yes	no	no
		71727133	SCHEMBL15245638*	MAPK1	MAPK3				2.72376	0.76136				Signaling	yes	no	no
		5328127	PD166866	FGF2	FGFR3P1				0.23536	0.06608				Signaling	yes	no	no
		46224516	UNC0638	EHMT2	EHMT1				3.1776	0.61776				Chromatin	yes	no	no
		5745214	Semapimod	DHPS	MAPK14				-0.01302	N/A				Signaling	yes	yes	no
		10077130	Vorapaxar	PAR1					3.35248					GPCR	no	no	yes
		9938203	EHT 1864	RAC1					0					Cell cycle	no	yes	no
		11676786	AZ628	BRAF	RAF1				0.32152	2.47992				Signaling	no	yes	yes
		4877	1-Naphtyhl PP1	CAMK2B	EPHB4	FYN	MAPK13	CAMK2G	0.30723	0	0.42864	0.91256	0	Signaling	yes	yes	yes
		447966	LY364947	TGFBR1	MAPK13				0	3.44096				Signaling	no	no	yes
		135418940	XAV939	TNKS	TNKS2				0.32776	3.62184				Signaling	yes	no	no
	Redundant	6437838	Piericidin A	NDUFAB1	NDUFS1	NDUFV1			0	0	0			Signaling	no	no	yes
		176166	Enzastaurin Hydrochloride	PRKCB	PRKCH	PRKCZ	RPS6KB1		1.87384	0.09288	-0.37548	-0.05383		Signaling	no	yes	no
		46901383	Bipyridyl PKD inhibitor	PRKD1	PRKD3	PRKD2			1.496	1.19352	1.21792			Signaling	no	yes	no
		5154691	1-NM-PP1	CAMK2A	CAMK2B	FYN	MAPK13	CAMK2G	-0.20016	0	1.05623	0.33488	0	Signaling	no	no	yes
		44135961	ITD1	TGFBR2					-0.5756					Signaling	no	no	yes
		44483163	IWR-1	TNKS2					2.91512					Signaling	yes	no	no
		136237316	NVP-TNKS656	TNKS	TNKS2				0.6892	2.05696				Signaling	yes	no	no
	Not commercially available	11647002	SCHEMBL524272	ADRB1	ADRB2				-0.22128	2.6452				GPCR	no	no	yes
		11165622	SCHEMBL1679553	N/A					N/A					Signaling	no	yes	no
		11292488	SCHEMBL4587646	CCR1					2.0308					GPCR	no	no	yes
		5360481	ZINC13981739	CHEK2										Cell cycle	no	yes	no
		10158668	SCHEMBL4763957	EGFR	ERBB2	KDR			2.06256	1.444	-0.19712			Signaling	no	yes	no
		78243752	SCHEMBL15705797	ERBB3					0					Signaling	no	yes	no
		51033724	SCHEMBL3636267	GRM5					2.16936					GPCR	no	no	Yes
		23648532	SCHEMBL1754518	NR1H2	NR1H3				2.5	0.11648				Transcription	yes	no	No
		91827457	SCHEMBL17519333	NR1H2					2.33536					Transcription	no	no	yes
		11697360	SCHEMBL4178034	ABL1	EPHB4	SRC	ABL2		0.40496	0	0.92456	0.48704		Signaling	no	yes	No
		69431579	SCHEMBL5410351	N/A					N/A					Signaling	no	no	yes
		46901383	SCHEMBL7954518	PRKD1	PRKD3	PRKD2			1.496	1.19352	1.21792			Signaling	no	yes	no
		118247752	SCHEMBL16925057	PTPN11					3.25912					Signaling	yes	no	no
		137251368	SCHEMBL19735879	PTPN11					3.5572					Signaling	yes	no	no
		*This ERK inhibitor (CID: 71727133) was not commercially available, but we further tested the structurally related ERK1/2 inhibitor GDC-0994
		Target Scores as defined by Canham et al., 2020:
		target_scores[x]		Target score aka tool score = compound-target Strength × compound-target Selectivity
		selectivities[x]		on/off-target Q1 (25-percentile) potency difference, high-potency (Q1) target allocation, and on/off-target measurement distribution difference
		active_strenths[x]		the strength of the assertion of compound activity on the ascribed target; built from computational rules of inference and assertions
