# Supplementary material for: Probing the signaling requirements for naive human pluripotency by high-throughput chemical screening
Source: Cell Rep. Author manuscript; Available in PMC 2021 Jul 10. (PMC8272458; doi:10.1016/j.celrep.2021.109233)
Supplement: 4 [file NIHMS1716898-supplement-4.xlsx]

## Sheet: Media composition
	Media compositions 1: Validation of screening hits during extended naive hESC culture in separate base media (Related to Figure 2A-B and Figure S2A-B)
	Base media		Compounds
	N2B27+	Y-27632 (10 µM Y-27632)	Laccaic Acid A	GDC-0994	PD166866	1-Naphtyhl PP1	Semapimod	UNC0638
			Concentration	Concentration	Concentration	Concentration	Concentration	Concentration
			2.5 µM	2.5 µM	2.5 µM	2.5 µM	2.5 µM	2.5 µM
			5 µM	5 µM	5 µM	5 µM	5 µM	5 µM
		XAV/Y (2 µM XAV939 and 10 µM Y-27632)	LDC000067	Brequinar	AZ628	1-Naphtyhl PP1	Semapimod	EHT 1864
			Concentration	Concentration	Concentration	Concentration	Concentration	Concentration
			2.5 µM	2.5 µM	2.5 µM	2.5 µM	2.5 µM	2.5 µM
			5 µM	5 µM	5 µM	5 µM	5 µM	5 µM
		Gö/Y (2 µM Gö6983 and 10 µM Y-27632)	OF-1	Vorapaxar	AZ628	1-Naphtyhl PP1	LY364947
			Concentration	Concentration	Concentration	Concentration	Concentration
			2.5 µM	2.5 µM	2.5 µM	2.5 µM	2.5 µM
			5 µM	5 µM	5 µM	5 µM	5 µM
	Media compositions 2: Validation of screening hits during extended naive hESC culture in XAV/Gö/Y base media (Related to Figure S4B)
	Base media	Compound	Concentration
	XAV/Gö/Y (2 µM XAV939, 2 µM Gö6983, and 10 µM Y-27632 in N2B27)	OF-1	2.5 µM
		LDC000067	2.5 µM
		Brequinar	2.5 µM
		Laccaic Acid A	2.5 µM
		GDC-0994	2.5 µM
		PD166866	2.5 µM
		UNC0638	2.5 µM
		Semapimod	2.5 µM
		Vorapaxar	2.5 µM
		EHT 1864	2.5 µM
		1-Naphtyhl PP1	2.5 µM
		LY364947	2.5 µM
		ICI 118,551 hydrochloride	2.5 µM
		BMX-IN-1	2.5 µM
		J113863	2.5 µM
		NSC 109555 ditosylate	2.5 µM
		Erlotinib	2.5 µM
		Sapitinib	2.5 µM
		MPEP Hydrochloride	2.5 µM
		GSK2033	2.5 µM
		GS-493	2.5 µM
	Media compositions 3: Alternative naive maintenance conditions (Related to Figure 2, Figure S2, Figure 4, and Figure S4)
	Media	Composition: N2B27+
		WH4-023	IM-12	SB590885	AZ628	Y-27632	LIF	ActA
	a5i/L/A	1 µM	1 µM	0.5 µM	5 µM	10 µM	20 ng/ml	10 ng/ml
	Media	Composition: N2B27+
		PD0325901 (P)	PD166866 (F)	AZ628 (A)	GDC-0994 (G)	UNC0638 (U)	XAV939 (X)	Gö6983 (G)	Y-27632 (Y)
	FXGY		1 µM				2 µM	2 µM	10 µM
	AXGY			5 µM			2 µM	2 µM	10 µM
	AXGYU			5 µM		1 µM	2 µM	2 µM	10 µM
	PXGY	1 µM					2 µM	2 µM	10 µM
	GXGY				5 µM		2 µM	2 µM	10 µM
	Media compositions 4: Examining the potential of multiple FGF pathway inhibitors to achieve primed-to-naive resetting (Related to Figure 5C)
	Media			Compounds
	Abbreviation	Detail		XAV939 (X)	Gö6983 (G)	Y-27632 (Y)	PD166866 (F)	PD0325901 (P)	AZ628 (A)	GDC-0994 (G)
	FXGPY	XAV/Gö/Y+	PD16 (FGFR1i) + PD03 (MEKi)	2 µM	2 µM	10 µM	1 µM	1 µM
	AXGPY		AZ628 (RAFi) + PD03 (MEKi)	2 µM	2 µM	10 µM		1 µM	5 µM
	PXGGY		GDC (ERKi) + PD03 (MEKi)	2 µM	2 µM	10 µM		1 µM		2.5 µM
	AXGGY		AZ628 (RAFi) + GDC (ERKi)	2 µM	2 µM	10 µM			5 µM	2.5 µM
	FXGGY		PD16 (FGFRi) + GDC (ERKi)	2 µM	2 µM	10 µM	1 µM			2.5 µM
	Media compositions 5: Examining the potential of multiple FGF pathway inhibitors to achieve resetting in the presence of Activin (Related to Figure 5K and S5M)
	Media			Compounds
	Abbreviation	Detail		XAV939 (X)	Gö6983 (G)	Y-27632 (Y)	ActA (/A)	PD166866 (F)	PD0325901 (P)	AZ628 (A)	GDC-0994 (G)
	FXGY/A	XAV/Gö/Y+Activin A +	PD16 (FGFR1i)	2 µM	2 µM	10 µM	10 ng/ml	1 µM
	AXGY/A		AZ628 (RAFi)	2 µM	2 µM	10 µM	10 ng/ml			5 µM
	PXGY/A		PD03 (MEKi)	2 µM	2 µM	10 µM	10 ng/ml		1 µM
	GXGY/A		GDC (ERKi)	2 µM	2 µM	10 µM	10 ng/ml				5 µM
	PXGGY/A		GDC+PD03	2 µM	2 µM	10 µM	10 ng/ml		1 µM		2.5 µM
	AXGGY/A		AZ628+GDC	2 µM	2 µM	10 µM	10 ng/ml			5 µM	2.5 µM
	FXGAY/A		PD16+AZ628	2 µM	2 µM	10 µM	10 ng/ml	1 µM		5 µM
	FXGGY/A		PD16+GDC	2 µM	2 µM	10 µM	10 ng/ml	1 µM			2.5 µM
	Media compositions 6: Enhanced primed-to-naive resetting conditions (Related to Figure 5 and Figure S5)
	Media	Composition: N2B27+
		PD03 (P)	GDC (G)	XAV (X)	Gö (G)	ROCKi (Y)	Activin A (/A)
	PXGGY	1 µM	2.5 µM	2 µM	2 µM	10 µM
	PXGGY/A	1 µM	2.5 µM	2 µM	2 µM	10 µM	10 ng/ml
