# Supplementary material for: Probing the signaling requirements for naive human pluripotency by high-throughput chemical screening
Source: Cell Rep. Author manuscript; Available in PMC 2021 Jul 10. (PMC8272458; doi:10.1016/j.celrep.2021.109233)
Supplement: 5 [file NIHMS1716898-supplement-5.xlsx]

## Sheet: all.RNAseq-1
			Primed hESCs (mTeSR1)			Naive hESCs (5i/L/A)		Alternative Naive Maintenance Conditions (Fig. 3)						Alternative Naive Maintenance Conditions (Fig. 4)				Alternative Naive Induction Conditions (Fig. 5)
ENSEMBL.ID	gene.name	gene.type	mTeSR.H9	mTeSR_2.H9	mTeSR.WIBR3	5iLA.H9	5iLA.WIBR3	a5iLA.WIBR3	AXGY.WIBR3	AXGYU.WIBR3	a5iLA.H9	AXGY.H9	AXGYU.H9	FXGY.H9	PXGY.H9	AXGY.H9	GXGY.H9	PXGGY (P1).H9	PXGGY (P8).H9	PXGGY/A (P2).H9	PXGGY/A (P2).H9	PXGGY (-A) (P2).H9	PXGGY (-A) (P2).H9
ENSG00000121410	A1BG	protein_coding	5.41851	4.76711	5.37106	3.33953	4.37706	5.01985	5.25513	5.43223	4.38598	5.51305	4.98635	3.89342	4.6459	4.62736	4.85398	4.61501	4.74818	4.93108	4.53886	4.78035	4.71905
ENSG00000148584	A1CF	protein_coding	0.551786	0	0.350564	0	0	0	0.198815	0.185818	0	0.135649	0	0	0	0	0	0	0	0	0	0	0
ENSG00000175899	A2M	protein_coding	1.42329	2.81493	1.09614	0.894283	0.575243	0	0.737058	0.271156	0.38371	0	0.374469	0	0.763683	0	0	0	0	0	0	0	0
ENSG00000166535	A2ML1	protein_coding	5.29969	4.81674	5.10067	4.56841	3.97405	4.03437	4.36666	4.48531	5.10576	4.79308	5.17648	3.77973	3.56382	3.72073	3.30664	3.42083	3.59956	4.17403	4.06009	4.1676	3.98645
ENSG00000128274	A4GALT	protein_coding	6.13509	5.47625	6.05067	10.8085	11.0972	11.1772	11.3551	11.2261	11.1722	11.2738	11.3437	10.653	10.4772	10.5741	10.4892	10.6575	10.3593	10.7225	10.5794	10.5963	10.6257
ENSG00000118017	A4GNT	protein_coding	0	0	0	0	1.74621	1.36768	1.37982	0.803531	0	0	0	0	0	0	0	0	0	0	0	0	0
ENSG00000094914	AAAS	protein_coding	8.89144	7.6158	8.6406	8.86973	9.03913	8.99906	9.11149	9.10638	9.08849	9.0232	9.085	7.70435	7.53978	7.59375	7.56022	7.60796	7.70291	7.58959	7.56095	7.45208	7.67214
ENSG00000081760	AACS	protein_coding	5.32984	5.36658	5.73462	6.27298	6.98321	7.36167	6.98235	7.20052	6.8756	6.58191	6.64851	6.49593	6.33585	6.40842	5.83345	6.10217	6.23249	5.99456	5.87159	5.95546	6.03849
ENSG00000197953	AADACL2	protein_coding	0	0	0	0.623408	0	0.452064	0	0.333782	0.970089	0	0.641219	0	0.495919	0	0	0	0.59819	0	0	0	0
ENSG00000188984	AADACL3	protein_coding	0.527405	0.34617	1.30196	1.59828	0.824825	1.10467	2.2777	3.13961	1.76488	1.26354	2.56049	0.395308	0	1.6073	1.02656	2.21644	0.59883	1.82355	1.64433	1.32117	1.32048
ENSG00000204518	AADACL4	protein_coding	0.649046	0	0	0	0	0	1.48634	0	0	0	0	0	0.597875	0	1.16852	0	0	0	0	0	0
ENSG00000109576	AADAT	protein_coding	5.71477	5.2048	5.81096	5.92313	6.30889	5.84671	5.36213	5.95166	5.74745	5.66469	5.77687	5.26601	4.70513	5.1049	4.8779	5.34375	5.21799	5.28402	5.23652	5.55379	5.26797
ENSG00000103591	AAGAB	protein_coding	7.30052	6.55773	7.34822	7.43146	7.54935	7.59838	7.78231	7.53064	7.44335	7.58812	7.53803	6.55307	6.6009	6.81212	6.72913	7.02178	6.57241	6.7102	6.67038	6.62217	6.60956
ENSG00000115977	AAK1	protein_coding	4.81362	4.71552	4.90688	5.48546	5.00059	5.06232	5.2132	5.06691	5.03169	5.12269	4.93844	4.78185	5.10429	5.34498	5.09799	4.95658	4.97387	5.20567	5.15511	5.17057	5.12664
ENSG00000087884	AAMDC	protein_coding	6.52645	5.09409	6.56684	6.57053	6.55194	6.93657	6.65886	6.84721	6.97887	7.02372	7.21453	5.62665	5.1023	4.79424	5.38914	5.43705	5.66025	5.49968	5.27053	5.78018	5.68932
ENSG00000127837	AAMP	protein_coding	9.08029	8.7736	9.27936	9.81673	9.89068	9.93593	9.94161	10.0157	9.81505	9.88328	9.97878	9.19677	9.11779	9.18575	9.28147	9.11789	9.23738	9.30086	9.20599	9.30655	9.31397
ENSG00000129673	AANAT	protein_coding	1.60546	1.71695	1.77072	3.01653	2.52621	2.709	2.77211	2.68366	1.68728	2.00938	2.81709	1.82123	2.6043	2.22913	2.13055	2.39082	2.31753	2.98283	1.55567	2.23252	2.07982
ENSG00000131043	AAR2	protein_coding	7.75855	7.01623	7.59781	7.86522	7.81752	7.7638	7.6242	7.66373	7.56839	7.44634	7.54285	7.07821	7.06758	6.84317	7.19863	7.08022	6.91654	7.00818	6.91801	7.04662	6.84495
ENSG00000205002	AARD	protein_coding	3.88032	2.90779	4.7108	1.09516	1.44836	1.349	0	2.27232	1.38565	1.90595	2.6984	0	0.572752	0	0	0	0	0	0	1.18235	0
ENSG00000124608	AARS2	protein_coding	7.11993	7.3809	7.14681	9.49874	9.51944	8.91326	9.091	9.08526	8.85771	9.1067	9.15116	9.90097	10.0738	9.85927	9.74512	9.90275	9.96058	9.63584	9.64205	9.66315	9.67594
ENSG00000266967	AARSD1	protein_coding	7.43667	6.81664	7.61368	7.7356	7.87419	8.02772	8.04323	8.10733	7.84198	8.07348	8.11816	7.2789	6.91489	7.23848	6.97918	7.08762	7.11531	6.98484	6.87648	6.97294	6.97152
ENSG00000157426	AASDH	protein_coding	5.69907	5.33723	5.72991	5.82662	5.81013	5.85143	6.04971	5.79333	5.83832	5.90181	5.7344	5.46065	5.19463	5.52652	5.2396	5.3869	5.70384	5.4192	5.43045	5.31678	5.50714
ENSG00000149313	AASDHPPT	protein_coding	6.30302	5.865	6.69381	6.95922	7.24389	7.28939	7.27274	7.04984	7.22622	7.22916	6.94218	6.38392	6.00293	6.18921	0	6.13158	6.25444	6.27716	6.36375	6.14751	6.2367
ENSG00000008311	AASS	protein_coding	8.9116	8.5106	9.45018	8.02987	8.5594	8.34178	8.19956	8.48522	7.78273	6.83576	7.57587	7.48045	7.06566	7.22397	7.12457	7.16082	6.75559	6.76329	6.71554	6.98486	6.94897
ENSG00000275700	AATF	protein_coding	8.29257	7.17983	8.21388	8.69198	8.32578	7.82825	7.97566	7.80183	8.05993	8.08664	8.03701	7.15331	7.16478	7.10982	7.16589	7.00542	7.35287	7.27634	7.1049	7.21086	7.24031
ENSG00000181409	AATK	protein_coding	4.93091	4.30413	4.81581	1.58896	1.78886	2.07826	2.32483	1.71364	2.357	2.52524	2.96945	3.77645	4.11071	4.17554	4.21244	3.70733	3.78122	3.77436	3.58794	3.63473	3.78212
ENSG00000183044	ABAT	protein_coding	4.92104	4.38516	4.70901	3.33974	2.97629	2.91308	3.39168	3.08318	2.63386	2.77573	2.94864	2.39383	3.41625	2.3795	3.00338	3.35311	3.22126	3.05519	2.96908	2.68244	2.84686
ENSG00000165029	ABCA1	protein_coding	3.72614	4.0571	3.31753	8.19716	7.55291	7.59687	7.09052	6.8978	7.83615	7.08192	6.82916	8.90048	8.65402	8.38516	8.60168	8.72966	8.99371	8.96937	8.89148	9.04085	8.99043
ENSG00000154263	ABCA10	protein_coding	0	0	0	0.407197	0	0	0.41968	0.210457	0.157968	0.153986	0.153871	0	0	0	0	0	0	0	0	0	0
ENSG00000144452	ABCA12	protein_coding	0.355264	0	0.49786	0.815788	0.519814	0.368662	0.198603	0.754052	0.265827	0.479124	0.915003	0.042958	0.795444	0	0.143694	0	0.353395	0.163081	0	0.0757363	0.753115
ENSG00000179869	ABCA13	protein_coding	0	0	0	1.82316	1.67186	1.65639	1.08119	1.74541	1.69752	1.45266	1.45194	3.10893	2.5542	2.40581	2.79265	3.75512	2.74862	3.75957	3.91821	4.01982	3.94952
ENSG00000107331	ABCA2	protein_coding	6.83569	6.73473	6.78332	7.04101	6.95043	6.86477	7.75603	7.66871	7.34971	7.98209	8.19359	7.87885	7.54497	7.60602	7.02394	7.76264	7.78278	7.67692	7.6961	7.72702	7.72683
ENSG00000167972	ABCA3	protein_coding	6.33839	6.00899	5.9465	4.64386	4.97542	5.53337	6.07777	5.73975	5.65397	6.39819	6.50498	5.28007	5.52263	5.52077	5.61899	6.13982	5.75235	5.83033	5.74785	5.6158	5.66506
ENSG00000198691	ABCA4	protein_coding	0.274273	0	0.207295	0.401291	0	0	0.221581	0	0.295821	0.288696	0	0	0	0	0	0	0	0	0	0	0
ENSG00000154265	ABCA5	protein_coding	1.35846	0.505985	1.20467	1.07791	0.841848	0.831899	1.3882	1.14004	1.12608	1.4848	1.40794	0.747768	1.96162	1.69763	1.22148	0.781305	0.758644	0.710349	1.06164	0.876761	0.885346
ENSG00000064687	ABCA7	protein_coding	5.94824	5.95906	6.35015	7.55918	7.20491	7.0423	7.55497	7.06097	7.23124	7.48188	7.4844	7.15895	6.99155	6.9867	6.77164	7.32849	6.95397	7.09727	7.08534	7.20689	7.10972
ENSG00000141338	ABCA8	protein_coding	0	0	0.160194	0	0	0	0	0	0	0	0	0	0	0	0	0	0	0	0	0	0
ENSG00000154258	ABCA9	protein_coding	0.760527	0	0.664861	0.139137	0.429319	0.141952	0	0	0	0.143932	0.143825	0	0	0	0	0	0	0	0	0	0
ENSG00000085563	ABCB1	protein_coding	1.58666	0.383289	1.85436	0	0.442688	0.215002	0	0.295557	0.223438	0	0	0	0	0	0	0	0	0	0	0	0
ENSG00000135776	ABCB10	protein_coding	5.38828	5.51549	5.63625	7.05615	7.00026	6.84148	6.74663	6.63001	6.91451	6.84847	6.74374	7.18121	6.80352	7.06269	6.92671	6.86868	6.77527	6.79409	6.88032	6.85521	6.97726
ENSG00000073734	ABCB11	protein_coding	0.549847	0	0	0	0.623436	0.446596	0.451886	0.424603	0	0.166989	0.575764	0	0	0	0	0	0	0	0	0	0
ENSG00000005471	ABCB4	protein_coding	2.16159	1.36997	1.8676	0	0	0	0	0.227539	0	0	0.166621	0	0	0	0	0	0	0	0	0	0
ENSG00000004846	ABCB5	protein_coding	0.13312	0	0.0994098	0	0.419942	0	0.20574	0.361993	0.705212	0.595847	0.595464	0.304001	0.212607	0.541984	0.0283611	0	0.108427	0	0	0	0
ENSG00000115657	ABCB6	protein_coding	7.37236	7.03446	7.43702	7.05718	7.18206	7.24564	7.67882	7.35819	7.46164	7.5711	7.29071	7.06223	6.93942	7.26137	7.03393	6.76313	7.35628	7.21155	7.32122	7.27734	7.26589
ENSG00000131269	ABCB7	protein_coding	6.52223	6.49715	6.62507	6.76124	6.00075	5.92259	5.94418	6.20799	6.71014	6.53039	6.65492	6.77119	6.63727	6.59913	6.5264	6.66749	6.90085	6.84831	6.9155	6.80209	6.78724
ENSG00000197150	ABCB8	protein_coding	5.38976	5.17373	5.35127	8.81595	8.98357	8.94255	8.74374	8.69204	8.84841	8.53027	8.46191	8.33504	8.22271	8.14872	8.13828	7.97449	7.79126	7.68654	7.67405	7.79755	7.69556
ENSG00000150967	ABCB9	protein_coding	5.89493	5.07644	6.05815	6.54198	6.62094	6.91185	7.04428	6.98683	6.72802	7.08728	7.11533	5.98641	5.6706	5.76834	5.57262	5.88227	5.83013	5.84897	5.78963	5.81043	5.86896
ENSG00000103222	ABCC1	protein_coding	8.36521	8.52311	8.25421	7.30303	7.81685	7.94538	7.98156	7.75167	7.96107	7.87323	7.91154	8.10953	7.9586	7.97169	7.65528	8.02271	8.48682	8.45874	8.45187	8.37874	8.5064
ENSG00000124574	ABCC10	protein_coding	5.75784	5.83408	5.78923	7.22789	7.14225	7.16133	7.33261	7.14175	7.42033	7.41078	7.354	7.62685	7.38355	7.33931	7.20914	7.48482	7.56075	7.58671	7.56032	7.59206	7.6909
ENSG00000121270	ABCC11	protein_coding	4.5148	3.76627	4.6422	4.74695	4.97761	4.92425	5.2924	5.03135	4.67616	4.94456	4.68978	4.01746	4.11049	3.89554	3.90548	4.30515	4.50301	4.54086	4.38195	4.141	4.03163
ENSG00000140798	ABCC12	protein_coding	0.141254	0	0.464202	0.506006	0.969965	1.44157	1.30334	0.814538	1.00449	0.903545	1.06175	0.486806	1.03927	0	0	0.378324	0	0	0	0	0
ENSG00000023839	ABCC2	protein_coding	1.01977	0.302461	1.06722	5.01094	3.82478	2.74734	1.49083	3.15649	2.71908	1.9632	2.41832	2.22232	2.89763	1.19727	2.2228	1.68087	2.83805	1.39652	1.69373	2.12956	2.04795
ENSG00000108846	ABCC3	protein_coding	1.2606	0.422513	1.32823	0	0.148519	0.133618	0.37311	0.185601	0.382342	0	0.25915	0	0	0	0	0	0	0	0	0	0
ENSG00000125257	ABCC4	protein_coding	5.31783	5.41655	5.27814	4.79638	4.8595	4.21918	4.09714	4.22847	4.38108	4.28037	4.23799	4.12051	4.27332	4.03565	4.01236	4.44887	3.70901	4.49561	4.66336	4.31914	4.4713
ENSG00000114770	ABCC5	protein_coding	6.20764	6.10371	6.24595	6.61399	6.62226	6.59463	6.11201	6.38513	6.45995	6.01814	6.02626	6.39115	6.48479	6.60209	6.50717	6.21074	6.14955	6.04581	5.92569	6.15628	6.11721
ENSG00000091262	ABCC6	protein_coding	2.57658	2.53323	2.81144	0.975019	0.973936	1.5105	1.42608	1.36155	1.10866	1.58558	1.58482	1.21111	1.85669	1.77103	1.71112	0.868577	0.698429	1.24508	0.859404	1.24389	1.18561
ENSG00000006071	ABCC8	protein_coding	2.71029	2.48008	2.92786	0.284208	0.320158	0.671728	0.745287	0.878862	0.549496	0.460528	0.8692	0.275606	1.29969	1.46779	0.832856	0.582162	0	0	0	0	0
ENSG00000069431	ABCC9	protein_coding	3.77719	0	4.10924	5.44466	4.94055	4.93355	4.46806	5.20151	5.51973	5.00236	5.16413	0	0	0	0	0	0	0	0	0	0
ENSG00000101986	ABCD1	protein_coding	5.98381	5.50649	6.07086	7.59791	7.03763	7.06823	7.42135	7.11555	7.84136	7.56297	7.75609	7.81659	8.47476	8.17826	8.54031	7.93761	7.80661	8.32783	8.31536	8.29852	8.12716
ENSG00000117528	ABCD3	protein_coding	5.89066	5.55875	6.04156	5.93437	6.02564	6.10881	6.01708	6.09281	5.81096	5.94197	5.73534	5.40596	5.72621	5.73499	5.89869	5.63125	5.64503	5.75548	5.62648	5.56201	5.5777
ENSG00000119688	ABCD4	protein_coding	6.4321	6.44572	6.835	6.18962	6.21465	6.31927	6.74034	6.4423	6.28467	6.494	6.47063	6.39427	6.13203	6.20742	6.09556	6.06973	6.5723	6.15756	6.20015	6.2279	6.16238
ENSG00000164163	ABCE1	protein_coding	8.26766	7.54207	8.22996	8.06558	7.96322	7.88798	7.63709	7.52687	7.97905	7.74955	7.59322	7.17598	7.13592	7.30086	7.36066	7.17432	7.30243	7.01226	7.11904	7.21482	7.08943
ENSG00000204574	ABCF1	protein_coding	9.62957	9.02933	9.54293	9.53708	9.4827	9.51227	9.39355	9.49016	9.47188	9.5184	9.53251	8.78719	8.61499	8.78192	8.82849	8.72094	8.7752	8.75676	8.65694	8.7824	8.73454
ENSG00000033050	ABCF2	protein_coding	7.78432	7.30967	7.64257	8.49203	8.57287	8.41474	8.2796	8.33402	8.15465	8.00279	8.0633	7.94388	7.9157	7.98563	8.26119	7.76172	7.50793	7.73265	7.63855	7.63994	7.58661
ENSG00000161204	ABCF3	protein_coding	6.93659	6.66314	7.11345	7.97578	7.78428	7.73703	7.79261	7.83223	7.72327	7.85402	7.80448	7.55026	7.33221	7.40366	7.38788	7.34111	7.4681	7.36518	7.35325	7.37762	7.30846
ENSG00000160179	ABCG1	protein_coding	3.28853	3.57228	3.20149	2.04773	2.08277	3.13326	3.65425	3.05873	2.99842	1.91993	2.57181	2.35144	3.70555	3.07736	3.94707	3.64622	3.29017	4.27388	4.28548	4.10348	4.21184
ENSG00000118777	ABCG2	protein_coding	1.69431	1.92432	2.88076	6.64616	4.95248	2.69964	1.82083	1.64189	3.7549	2.51903	2.47493	0	2.89657	2.07394	2.61094	2.42827	3.32241	2.78358	3.08498	3.54681	3.39029
ENSG00000172350	ABCG4	protein_coding	3.81436	3.03019	3.62523	1.11971	1.66683	2.45742	2.96928	2.60512	1.92963	1.9586	1.90024	0.290119	1.93569	1.69803	1.99176	1.14922	0.564031	1.72735	1.4396	0.808325	1.18614
ENSG00000138075	ABCG5	protein_coding	0	0	0.235743	0.576479	0	0.322875	0	0	0.606813	0.818436	0.593206	0	0.357924	0	0	0	0	0	0	0	0
ENSG00000143921	ABCG8	protein_coding	0.337471	0	0.0906218	0.123926	0	0.126446	0	0	0.563069	0.245969	0.245791	0.508059	0	0.405005	0.476344	0	0	0	0	0	0.25569
ENSG00000143994	ABHD1	protein_coding	4.71794	3.78422	4.63333	5.54784	5.62682	5.2812	5.19176	5.49798	5.12183	5.35308	5.50261	4.55651	3.97295	4.3995	4.11536	4.40364	4.49498	4.1241	4.40721	4.32424	4.47966
ENSG00000144827	ABHD10	protein_coding	7.03464	6.20309	7.16711	6.42362	6.657	6.66563	6.80902	6.78784	6.45053	6.57247	6.67651	5.56483	5.5627	5.55884	5.76043	5.6507	5.9869	5.97376	5.42417	5.82438	5.83023
ENSG00000106077	ABHD11	protein_coding	6.90964	6.37083	7.00899	6.89176	7.22383	7.28446	7.59828	7.46672	7.18872	7.39313	7.6152	6.64656	7.07532	7.1124	7.2091	7.21135	6.65743	7.00168	7.24629	7.27861	7.31539
ENSG00000100997	ABHD12	protein_coding	8.44995	7.80632	8.54402	8.86745	8.7742	8.68804	8.75943	8.40035	8.66611	8.75603	8.44647	7.81189	7.55153	7.55321	7.31413	7.81712	7.63651	7.79642	7.6146	7.75571	7.73619
ENSG00000131969	ABHD12B	protein_coding	5.67075	6.62677	6.01567	9.88134	8.70872	9.08393	8.9554	9.34719	9.82174	9.33094	9.58304	8.39373	8.24197	8.53213	8.55953	8.62889	9.03273	8.39178	8.38674	8.54502	8.53511
ENSG00000139826	ABHD13	protein_coding	5.29392	4.39097	5.26811	5.31701	5.08604	4.74501	4.61479	4.77275	5.05389	4.80255	4.71608	4.09295	4.38286	4.3874	4.48759	4.08965	4.2534	3.85999	4.12897	3.94515	3.75847
ENSG00000248487	ABHD14A	protein_coding	6.36243	5.52551	6.28906	6.33833	6.50584	6.82795	7.12954	6.72677	6.52677	6.92163	6.43511	5.73295	5.34333	5.57603	5.29294	5.67941	5.64491	6.04472	5.8846	5.95293	5.96818
ENSG00000114779	ABHD14B	protein_coding	6.71272	5.69418	6.50176	7.42476	7.8531	7.9597	8.20683	7.74413	7.77575	8.12999	7.88402	6.96964	6.59285	6.65184	6.22958	6.78781	6.9525	7.11656	6.83231	7.10417	7.22206
ENSG00000168792	ABHD15	protein_coding	3.94014	3.73174	3.8316	6.44858	6.7613	6.542	7.17426	6.63899	6.3237	7.01992	6.93503	6.95589	6.79347	6.72546	6.9347	7.00093	6.7093	7.02789	6.75479	6.89166	6.93871
ENSG00000204427	ABHD16A	protein_coding	6.47508	6.11624	6.66592	7.30276	7.01599	7.16049	6.72138	6.9305	6.91367	7.0929	6.8509	6.4569	6.40703	6.44565	6.68946	6.66127	6.76983	6.57367	6.43732	6.47106	6.60446
ENSG00000183260	ABHD16B	protein_coding	6.02713	6.46907	6.14927	5.74681	6.07527	5.91767	5.97399	5.55575	5.89983	6.13363	6.33883	6.57053	6.36345	6.51015	6.50812	6.64779	6.29964	6.03516	5.94573	5.85857	5.99656
ENSG00000129968	ABHD17A	protein_coding	8.00289	7.24069	8.04321	9.07296	9.31708	9.20483	9.34841	9.29417	8.91946	9.08212	9.20633	8.54569	8.28298	8.26637	8.18849	8.36081	8.0384	8.40909	8.37094	8.43107	8.39955
ENSG00000107362	ABHD17B	protein_coding	7.28382	7.39604	7.30884	6.74852	6.63375	6.20634	5.83551	6.42226	6.51394	6.5063	6.23209	7.04168	6.72559	6.71368	6.70622	6.79149	6.97268	6.67931	6.52084	6.69102	6.66166
ENSG00000136379	ABHD17C	protein_coding	7.32138	6.82955	7.2621	6.13764	6.43524	6.41856	6.47883	6.59848	5.78142	6.1674	6.38955	5.60341	5.4847	5.70389	5.92207	5.51765	5.65736	5.4467	5.63247	5.924	5.70142
ENSG00000164074	ABHD18	protein_coding	5.57172	5.08781	5.65325	5.59303	5.47148	5.28976	5.57113	5.6666	5.44734	5.49315	5.12895	5.10039	4.9505	5.10138	4.90263	4.73333	5.45029	4.86577	5.34463	5.10422	5.15523
ENSG00000140526	ABHD2	protein_coding	6.75735	6.55577	6.53541	5.9664	5.77189	5.55642	5.57435	5.37096	5.67354	5.40833	5.1337	5.73538	5.67641	5.85545	5.66542	5.92532	5.39796	5.65621	5.58341	5.59413	5.62613
ENSG00000158201	ABHD3	protein_coding	4.25973	3.64149	4.53791	6.17821	5.56667	5.25621	5.24675	5.01569	5.67898	5.50879	5.60141	4.96669	5.19181	5.50208	5.27196	4.76714	5.17426	5.11026	4.98474	4.96668	4.82042
ENSG00000100439	ABHD4	protein_coding	7.77686	6.87222	7.52623	6.9777	6.51854	6.46133	6.57708	6.09723	6.71682	6.594	6.21816	5.71705	6.03555	5.81496	6.4618	6.67926	6.55061	6.68241	6.63524	6.62943	6.62258
ENSG00000011198	ABHD5	protein_coding	4.56315	4.06621	4.79986	5.8091	5.83818	5.52326	5.31177	5.39551	5.60493	5.04352	5.14306	4.55747	4.32754	4.5386	4.65545	4.0873	4.48552	4.4127	4.35452	4.46753	4.38928
ENSG00000163686	ABHD6	protein_coding	4.89101	4.39076	4.43344	6.50156	6.08348	5.86925	6.03213	5.76372	5.77944	5.86398	5.51755	5.54275	5.25302	5.76074	5.6632	5.35414	5.64963	5.77835	5.45543	5.93146	5.68501
ENSG00000127220	ABHD8	protein_coding	7.39764	7.06408	7.21456	5.15593	5.23454	5.37739	5.46972	5.32468	5.39013	5.44214	5.55284	6.33449	5.94821	6.12129	5.78475	5.78674	5.76355	5.77528	5.86152	5.47058	5.5641
ENSG00000136754	ABI1	protein_coding	7.46476	6.37943	7.30401	7.91547	7.71328	7.62198	7.40254	7.45382	7.80864	7.40948	7.28308	6.78139	7.07753	7.09663	7.32976	7.03077	6.9766	6.9139	6.90337	7.03555	6.96128
ENSG00000138443	ABI2	protein_coding	7.25388	6.83744	7.14528	6.28538	6.07566	6.20696	6.21706	5.87646	6.23998	6.18966	6.06021	5.826	5.79733	5.81297	5.78831	5.90358	6.17848	5.96966	5.96672	5.88436	5.99816
ENSG00000108798	ABI3	protein_coding	4.31501	3.82577	4.83852	2.32806	1.50361	2.23146	1.80655	2.34115	2.27877	2.248	2.24711	2.00865	3.71312	4.15353	5.03222	2.60472	1.43457	2.11872	1.48007	2.04143	2.15622
ENSG00000154175	ABI3BP	protein_coding	0.315598	0	0.16389	0.115333	0.250886	0.327664	0	0	0	0.229561	0	0	0	0	0.367325	0.68006	0	0	0	0	0
ENSG00000097007	ABL1	protein_coding	9.21553	8.93284	9.13941	8.9435	8.94645	8.97069	9.02763	8.57894	9.06656	9.17747	8.77512	8.65962	8.59382	8.63902	8.51994	8.52872	8.56111	8.81191	8.79841	8.70051	8.71746
ENSG00000143322	ABL2	protein_coding	6.40914	6.22689	6.363	5.89374	4.73144	4.68028	5.17019	4.86719	5.69634	5.61684	5.6934	4.83223	5.29831	5.11797	5.44018	5.25142	5.36667	4.97965	5.03783	5.00377	5.162
ENSG00000099204	ABLIM1	protein_coding	7.10355	7.06696	6.94162	6.03878	6.64457	6.88386	6.70297	6.42238	6.3724	6.5025	6.3196	6.23149	6.37611	6.39201	6.46899	6.29855	6.29432	6.39527	6.37524	6.33948	6.34286
ENSG00000163995	ABLIM2	protein_coding	2.96433	2.97863	2.97774	2.71995	1.77102	2.27984	3.40834	2.48097	2.86206	3.77372	3.73927	2.96515	3.18009	3.61526	3.06847	3.8823	3.46478	3.90477	4.08228	3.45313	3.55084
ENSG00000173210	ABLIM3	protein_coding	1.9443	1.15673	1.9386	1.25762	0.783666	0.600812	0.986909	0.791457	1.38701	0.939037	1.90673	0	3.70401	4.01501	3.81217	1.47625	0	0.897148	1.13296	1.17975	1.07214
ENSG00000175164	ABO	protein_coding	1.91189	0.477901	1.50343	1.35143	2.50283	2.56021	3.00183	2.70105	2.33751	2.38926	2.89265	2.33859	2.60229	2.51664	2.63104	1.72139	1.44677	1.73289	2.13863	1.9895	2.36732
ENSG00000159842	ABR	protein_coding	7.26633	6.85729	6.89001	9.05072	8.80204	8.47642	8.33594	8.17332	8.59424	8.44628	8.35007	8.69004	8.66982	8.58213	8.62598	8.73493	8.68779	8.70132	8.59321	8.69732	8.63888
ENSG00000146386	ABRACL	protein_coding	9.74488	8.59427	9.94205	9.65493	9.36494	9.30017	8.98416	9.6138	9.33913	9.15828	9.73354	7.63674	7.51921	7.66883	7.59283	7.37283	7.51545	7.72411	7.70119	7.7406	7.96745
ENSG00000163322	ABRAXAS1	protein_coding	6.757	5.91105	6.72653	6.2747	6.08812	6.22039	6.06561	6.32268	6.2818	6.30757	6.4912	5.08505	5.07011	5.20018	4.98772	5.33294	5.56564	5.37026	5.39178	5.3611	5.32625
ENSG00000165660	ABRAXAS2	protein_coding	6.59527	6.25804	6.50516	7.0755	6.95163	7.03442	6.87283	6.89401	7.21063	7.05526	6.94591	6.30188	6.33392	6.32551	6.43064	6.34352	6.45625	6.45002	6.28409	6.42157	6.33774
ENSG00000146109	ABT1	protein_coding	7.54982	7.00334	7.72735	8.65362	8.75649	8.8247	8.64458	8.92576	8.61695	8.79848	8.75719	7.92842	7.59681	7.8001	7.81604	7.74638	7.9606	7.93163	7.90116	7.99604	8.08302
ENSG00000114626	ABTB1	protein_coding	3.75516	3.52547	3.98236	4.91851	4.67587	5.03714	4.69471	4.86271	4.85641	4.54245	4.81782	4.18557	4.20132	4.41617	4.35861	3.87741	3.1866	3.43095	3.23867	3.66253	3.35069
ENSG00000166016	ABTB2	protein_coding	6.13775	5.94267	6.1349	7.25939	6.46889	6.10599	5.89373	6.07865	5.95831	6.1188	5.77112	6.35336	6.83002	6.99213	6.9012	5.903	6.38036	6.37062	6.55524	6.50287	6.57671
ENSG00000273428	AC004832.6	lincRNA	0	0	0.954565	1.20025	1.31087	1.21745	0	0	0	0	1.88263	2.11401	2.34454	0.673919	1.74526	0.835601	1.70985	0.349608	1.58542	0.146786	1.5246
ENSG00000259772	AC012236.1	lincRNA	2.48025	1.89148	2.69874	0.664068	0	0.675332	0.931911	1.42713	0.697997	2.01027	3.41736	0.5483	1.19387	0.523249	1.17955	0.68493	0	0.198937	0	0.581078	0
ENSG00000232098	AC012313.1	lincRNA	5.96669	5.67529	5.99128	8.48471	8.85087	8.38193	8.58286	8.4069	8.51304	8.75804	8.46414	6.95127	6.36314	6.57475	6.56421	6.69607	6.18119	6.36973	6.33976	6.43756	6.3008
ENSG00000258461	AC012651.1	protein_coding	2.48506	1.66601	2.42854	3.64879	3.97585	3.0691	3.05171	3.48233	3.45898	3.36813	3.84493	3.68801	4.17955	3.67206	3.71592	3.77825	2.98007	3.01215	3.44061	3.66494	3.40954
ENSG00000268500	AC018755.2	protein_coding	0	0	0	0.480799	1.48816	0	1.50727	3.56773	0.506936	0	2.56419	1.39976	2.04533	0	1.61598	0.706318	0	1.22032	1.1931	1.60247	0.395321
ENSG00000179066	AC020907.1	lincRNA	4.7071	3.84259	4.47952	3.92137	2.59605	2.68246	1.90579	3.6923	5.15064	4.95133	5.51956	3.97585	3.42878	3.17962	3.81656	3.45233	4.51029	3.85531	3.73267	3.78999	3.81271
ENSG00000206567	AC022007.1	lincRNA	4.4722	5.59977	4.70194	3.10007	2.355	2.99979	3.67394	3.57821	3.85187	3.01817	3.77588	4.39301	4.53788	4.62556	4.55394	3.84068	4.24342	3.96564	3.95888	4.057	4.01511
ENSG00000248954	AC027801.1	lincRNA	0	2.46541	0.44745	0.587948	0	0	0	0	0	0	0.604943	3.74672	3.57515	3.18464	3.33844	0.258859	2.63561	1.77287	2.1786	2.65751	2.53282
ENSG00000254468	AC069287.1	lincRNA	3.07481	4.788	2.88624	2.87153	2.41305	0	1.56682	1.49866	0	0	0	5.24551	5.04309	4.88343	4.51419	2.79718	4.7869	4.21808	4.547	3.91572	3.29354
ENSG00000205971	AC074389.1	lincRNA	1.50841	0	0.539876	1.81218	1.9509	2.07258	0.981988	1.49288	0.738499	1.20248	2.29307	3.97353	3.88213	3.08598	3.60478	2.78823	3.93549	2.30224	2.99748	2.42134	3.0622
ENSG00000205745	AC083864.1	lincRNA	0	0	0	1.15097	0	0	0	0	0	0	0	0.0255808	0	0	0	0	0.0364576	0	0	0	0.436178
ENSG00000262228	AC087392.3	lincRNA	0.594416	1.13936	2.64794	1.84919	2.52417	2.88359	3.30646	3.43003	2.44186	1.88645	1.38795	3.1885	3.1422	2.3561	3.0124	2.10274	1.97699	2.49122	1.85256	1.41392	2.01414
ENSG00000275765	AC091982.3	lincRNA	4.93453	5.22015	4.67573	1.81431	2.75364	2.89258	1.56287	3.04841	2.6687	3.34031	2.29544	4.59318	4.52254	4.43688	4.78833	4.11313	3.78093	3.30521	3.54103	3.10239	4.28757
ENSG00000187185	AC092118.1	lincRNA	3.03487	2.2859	3.81962	4.15828	2.88972	3.08802	0	2.7268	1.91088	2.77017	1.48024	2.22812	2.17325	1.08759	2.32886	2.5712	1.34591	1.57063	1.99909	0.882386	1.52324
ENSG00000228919	AC097381.1	lincRNA	4.48565	4.38412	4.64084	6.18799	6.08256	5.83683	5.77206	5.78092	5.15058	6.0763	5.14187	6.34211	6.28855	6.40821	6.41943	5.88592	6.45392	6.23737	6.04485	6.09926	6.00174
ENSG00000260007	AC107871.1	protein_coding	7.32537	6.61256	7.24121	8.11962	8.34228	7.93231	7.75162	7.6216	7.61783	7.31725	7.22127	6.88406	6.6044	6.55945	6.48428	6.54024	6.65776	6.53278	6.38835	6.47426	6.53881
ENSG00000262223	AC110285.1	lincRNA	0	0	0	0	0	0	0	0	0.562658	0	0	0.70964	0	0	0	0	0	0	0	0	0
ENSG00000279072	AC118758.3	lincRNA	0.671883	0.703435	0.496079	0.960741	0.898305	0.207426	0.819019	0.409406	0.915689	0.927619	0.667108	2.70098	2.77899	2.2326	2.44015	1.19551	2.66198	1.60763	1.69535	1.13472	1.46947
ENSG00000225399	AC121247.1	lincRNA	0	0	0	0.800407	2.13256	1.71019	1.10548	0	0.8395	0.822486	0.821994	1.30665	0.952224	0.866564	0.937904	1.02825	0	0.542253	0.778065	0.339431	0.71725
ENSG00000262061	AC129507.1	processed_transcript	0.840897	0	0	0	0	0	1.17284	1.1158	0.895246	0	0	0	0	0.560967	0	0	0	0	0	0.0338332	0.411652
ENSG00000274840	AC132807.2	lincRNA	1.86376	5.73387	2.29156	2.67587	3.35421	0	3.76092	0	3.64107	2.71928	1.9224	4.97565	4.62122	5.18764	5.38451	4.88989	5.3491	5.79622	5.80963	4.78604	5.03833
ENSG00000232748	AC135050.1	lincRNA	6.43746	5.79681	6.40924	6.35064	6.55679	6.35337	6.2782	6.28143	6.37535	6.2745	6.35454	5.72247	5.62721	5.46193	5.76876	5.39095	5.18273	5.23647	5.17639	5.20464	5.26053
ENSG00000261253	AC137932.2	processed_transcript	1.57233	3.24419	1.29669	2.33078	0.82097	0.753664	1.62602	1.96786	0	2.71567	1.25771	4.41198	4.71651	4.93341	4.49574	4.83984	4.30421	3.30654	3.54235	3.36675	3.382
ENSG00000250765	AC138035.2	lincRNA	0	5.70849	0	0	0	0	0	0	0	1.20304	0	5.71148	5.84248	4.94947	5.22244	4.48966	5.16597	4.76266	4.78697	4.27033	4.06319
ENSG00000183889	AC138969.1	protein_coding	7.97587	9.7498	8.11128	7.5037	7.57626	7.54577	7.9947	7.77902	7.67391	7.78548	7.79606	10.0464	9.85406	9.83305	9.75021	9.95435	10.0259	9.65454	9.67425	9.72134	9.74861
ENSG00000060971	ACAA1	protein_coding	5.61402	5.46165	5.94678	7.10914	7.0317	6.92214	6.91176	6.9881	6.69177	6.85272	6.92771	6.6366	6.3986	6.29563	6.31073	6.38591	6.59363	6.82639	6.70536	6.74951	6.7798
ENSG00000167315	ACAA2	protein_coding	8.50785	7.84035	8.54271	8.30777	8.80568	8.82071	8.87983	8.94013	8.41533	8.42181	8.34251	7.64773	7.26063	7.36875	7.25992	7.84597	7.96823	8.03645	7.95033	7.96566	8.01421
ENSG00000278540	ACACA	protein_coding	8.52789	8.56235	8.50954	8.16762	8.0527	8.22574	8.1012	7.95207	8.3637	8.05725	7.9393	8.15951	8.19195	8.21581	8.01328	8.29703	8.62301	8.34922	8.30471	8.36172	8.48592
ENSG00000076555	ACACB	protein_coding	4.97894	5.05622	4.98983	4.03844	4.25104	4.47011	5.10253	4.62951	4.38178	4.54363	4.64763	4.67695	4.37203	4.73115	4.17484	4.83271	5.06155	4.73966	4.75586	4.71269	4.83573
ENSG00000111271	ACAD10	protein_coding	5.8557	5.46159	5.89805	5.87018	5.94179	5.91507	6.73244	6.11141	5.7145	6.149	6.21936	5.79042	5.48194	5.64126	5.33699	5.77727	6.20069	5.70632	5.67465	5.78719	5.68867
ENSG00000240303	ACAD11	protein_coding	6.19341	5.66745	6.01714	5.17134	5.37133	5.7355	6.18763	6.0511	5.44337	5.66276	5.64007	5.84229	5.88181	5.79034	5.35043	6.12711	5.73832	5.82018	5.78107	5.69703	5.7092
ENSG00000151498	ACAD8	protein_coding	6.90078	6.65533	7.03107	5.91826	6.06248	6.2264	6.142	6.214	5.86991	5.84834	5.90869	5.36429	5.20251	5.20585	5.14829	5.38591	5.53464	5.55807	5.48539	5.31218	5.48538
ENSG00000177646	ACAD9	protein_coding	6.762	6.48852	6.72579	7.38339	7.28918	6.91501	6.95383	7.13358	6.83364	6.89133	7.14097	7.15785	7.10276	6.8934	7.1672	6.68756	6.86272	6.53724	6.70379	6.52707	6.65308
ENSG00000115361	ACADL	protein_coding	0.430138	0.170665	1.19013	0.235528	0.265871	0.240138	0.350957	0.32909	0.462108	0.451562	0.794489	0	0	0	0	0.549078	0	0	0.521289	0	0
ENSG00000117054	ACADM	protein_coding	7.31194	6.41857	7.27427	7.60364	7.47038	7.41382	7.30855	7.42257	7.46505	7.33031	7.12766	6.58814	6.50706	6.57143	6.48084	6.57516	6.7615	6.51608	6.61881	6.62092	6.49843
ENSG00000122971	ACADS	protein_coding	5.63522	5.53696	5.97752	7.06309	7.50796	7.52719	8.16522	7.55616	6.71943	7.50837	7.17577	7.10068	6.61792	6.93889	6.6103	7.2989	7.63378	7.41976	7.48999	7.41933	7.43242
ENSG00000196177	ACADSB	protein_coding	5.66627	5.2803	5.49935	3.4697	3.32201	3.69305	3.29966	3.74967	3.39022	3.3763	3.39615	2.69542	2.74235	3.63593	3.15334	2.77655	3.10766	2.87552	2.93076	3.1702	2.93268
ENSG00000072778	ACADVL	protein_coding	8.95668	8.40119	9.05236	8.7455	8.82082	8.90955	9.58413	9.28615	8.81106	9.2138	9.41037	8.65773	8.6513	8.6256	8.45872	9.1707	8.85233	8.85325	8.83517	8.91104	8.86035
ENSG00000157766	ACAN	protein_coding	1.44494	0.917632	1.84916	2.9291	4.67049	5.00983	5.08903	4.5174	4.60634	3.95354	4.00797	3.53445	4.7475	5.27392	4.57857	3.52486	3.37974	3.20237	3.31733	3.52311	3.3249
ENSG00000072818	ACAP1	protein_coding	6.46253	6.00973	6.79902	1.57052	2.21822	2.67969	3.45203	3.28055	2.30225	3.04836	3.17504	2.3012	2.44927	2.79971	2.47677	1.89726	3.08466	2.23724	2.8315	2.20845	2.93419
ENSG00000114331	ACAP2	protein_coding	5.73488	5.85101	5.68055	6.20532	5.91605	5.85829	5.90569	5.45377	5.91294	5.81258	5.54525	6.15667	6.51427	6.63518	6.53181	6.57496	6.46511	6.42793	6.47129	6.40687	6.52785
ENSG00000131584	ACAP3	protein_coding	6.76013	6.66471	7.02327	7.12097	7.44313	7.41478	7.73809	7.72818	7.17751	7.44018	7.40801	7.63268	7.75767	7.73626	7.34555	7.37072	7.25124	7.27759	7.32212	7.33444	7.34316
ENSG00000075239	ACAT1	protein_coding	7.13518	6.2179	7.19433	6.55861	6.64589	6.87813	7.08399	6.79958	7.32367	7.43958	7.58185	5.80273	5.88499	6.06978	5.85572	6.09355	6.07385	5.96962	6.00977	5.96384	6.02738
ENSG00000120437	ACAT2	protein_coding	9.05634	9.44161	9.08908	9.08803	8.7302	8.73164	8.3994	8.65222	8.76834	8.62883	8.71943	8.89591	8.6444	8.7802	8.70465	8.55131	8.9892	8.66847	8.63327	8.80268	8.7359
ENSG00000182827	ACBD3	protein_coding	7.39697	6.83517	7.31667	8.35471	8.11809	8.08276	8.23773	8.01996	8.01972	8.19871	7.80728	7.80847	7.49711	7.65938	7.7374	7.87368	8.02643	8.16835	8.12271	7.97676	8.098
ENSG00000181513	ACBD4	protein_coding	6.12843	5.37383	6.30052	3.76362	3.65493	4.00658	5.22687	4.26143	4.39851	4.70445	4.71717	4.04835	4.2671	4.64303	4.15494	4.38967	4.52185	4.58461	4.7168	4.42401	4.80183
ENSG00000107897	ACBD5	protein_coding	6.30744	5.97262	6.17003	5.80666	5.68166	5.47725	5.77837	5.62411	5.68051	6.06274	5.89323	5.44548	5.43815	5.45746	5.26069	5.72485	6.05662	6.22704	6.20849	5.98008	6.15238
ENSG00000230124	ACBD6	protein_coding	7.97238	7.31466	8.07771	7.21461	7.02931	7.14951	7.46793	7.31745	7.48711	7.81913	7.82443	6.3902	6.48102	6.28351	6.41452	6.03108	5.77811	6.16047	6.16987	6.17003	6.13142
ENSG00000176244	ACBD7	protein_coding	6.32162	5.52836	6.41548	5.60484	6.06937	6.54063	6.03171	6.20875	6.09743	5.67034	5.91227	4.82586	5.25992	5.42884	5.44614	4.48034	4.50658	4.66092	4.72861	4.89106	4.82142
ENSG00000110455	ACCS	protein_coding	3.97677	3.56112	4.17007	2.69794	2.71094	2.61469	2.87424	3.56995	3.43953	3.31289	4.31	3.6313	3.48837	2.86928	3.15212	3.56439	2.62691	3.40556	3.55522	3.30367	3.33002
ENSG00000205126	ACCSL	protein_coding	0	0	0	0	0	0	0	0	0	0.591762	0	0	0	0	0	0	0	0.527496	0	0	0
ENSG00000102977	ACD	protein_coding	8.11212	7.27552	7.92707	8.15933	8.69377	8.62256	8.93436	8.7114	8.65336	8.77991	9.01564	7.82163	7.73725	7.74361	7.72043	7.8864	7.96905	7.87766	7.93369	7.94071	7.94456
ENSG00000159640	ACE	protein_coding	3.93866	3.53033	4.0896	4.03565	3.59604	5.12091	5.0907	5.05962	5.31591	5.62099	5.74987	3.74296	5.26032	4.6501	5.37911	3.75674	3.43681	3.54707	3.10216	3.39625	3.08317
ENSG00000130234	ACE2	protein_coding	0.934835	0	1.22995	3.49051	1.21895	0.307615	0	0	0.319303	0	0.31145	0	0.602094	0	0	0	0	0	0.106007	0	0
ENSG00000167769	ACER1	protein_coding	0	0	0	0	0	0	0	0.936235	0	0	0	0.0936591	0	0.653571	0.72491	0	1.42646	0.914222	0	0.7114	0.504256
ENSG00000177076	ACER2	protein_coding	6.18261	5.95512	6.14514	7.93165	7.32225	6.97537	7.34145	7.0277	6.85411	7.33506	7.19641	7.39595	6.58268	6.77827	6.6562	6.72199	7.25037	6.80644	6.85079	6.94377	6.83221
ENSG00000078124	ACER3	protein_coding	5.3857	4.58291	5.10764	3.97441	3.97235	3.9828	3.9021	4.09641	4.12719	3.80827	3.76027	3.03786	3.58503	3.25991	3.65317	3.03302	2.78887	3.32026	2.93222	3.07064	3.02813
ENSG00000087085	ACHE	protein_coding	4.94817	3.78237	4.7339	6.27144	6.62581	6.46741	6.59659	6.24504	6.52286	6.42324	6.57401	6.2642	6.60616	6.83461	6.52534	6.25117	5.41226	6.16554	6.39247	6.16473	6.20126
ENSG00000100813	ACIN1	protein_coding	9.24142	8.45076	9.30277	9.54197	9.43009	9.28972	9.27348	9.24859	9.2956	9.16706	9.17399	8.70271	8.54404	8.59575	8.66938	8.30984	8.68197	8.28607	8.35616	8.41624	8.2815
ENSG00000213088	ACKR1	protein_coding	3.24758	1.7508	2.92309	0	0	0	0	0	0.547759	0	0.535244	0	0	0	0	0.254743	0	0	0	0	0
ENSG00000144476	ACKR3	protein_coding	3.6635	3.1236	2.53235	7.46488	7.33237	7.62591	7.93677	7.68442	8.07548	8.28964	7.61236	6.73295	6.5873	6.63364	5.81863	7.22213	7.22354	7.45184	7.58018	6.70454	6.80151
ENSG00000129048	ACKR4	protein_coding	4.93192	4.21636	4.66696	4.34297	4.63524	5.02716	4.95249	5.06704	4.30938	4.65293	4.74435	4.8918	4.39152	4.45171	4.14453	4.86715	4.88873	4.20832	4.39069	4.66708	4.02822
ENSG00000131473	ACLY	protein_coding	11.095	11.0479	11.0904	10.2098	10.0476	10.3348	10.3623	10.2582	10.5506	10.3933	10.3442	9.84508	9.75055	9.99933	9.72738	9.94711	10.1787	10.1479	10.0473	10.0608	10.0606
ENSG00000153086	ACMSD	protein_coding	2.10251	1.73174	2.35987	2.0099	1.1054	1.90624	1.85284	0.979698	1.4805	1.78242	1.45497	0.973527	0	0	0.797422	1.47273	1.34697	1.20913	0.637584	0.783912	0.161731
ENSG00000122729	ACO1	protein_coding	7.66574	7.25338	7.57559	5.52694	5.41065	5.82526	5.75889	6.04434	5.79657	5.8269	6.03309	5.31228	5.43908	5.41001	5.46613	5.46166	5.42902	5.79001	5.88956	5.92267	5.85904
ENSG00000100412	ACO2	protein_coding	9.05721	8.60274	9.0326	10.2627	10.3915	10.3366	10.7247	10.5068	10.0483	10.4802	10.3474	9.70903	9.54684	9.63432	9.54552	9.86819	10.0296	9.89312	9.8076	9.85499	9.88638
ENSG00000184227	ACOT1	protein_coding	5.17105	5.54301	4.72565	5.24219	4.99631	5.02434	4.84659	5.01426	4.98063	4.65223	4.83254	5.83133	5.3576	5.29661	5.46258	5.80446	5.73529	6.17711	6.42349	6.61475	6.28702
ENSG00000162390	ACOT11	protein_coding	4.12838	3.92956	3.96992	8.60702	7.59095	6.73152	4.90239	5.25412	5.41344	5.7292	5.87101	6.30116	4.41637	4.41866	4.50543	4.74854	5.58786	4.83132	4.61755	4.88765	4.53109
ENSG00000172497	ACOT12	protein_coding	0	0	0.854076	0	1.1859	0.465058	1.10894	1.38648	0.842352	1.10959	0.824801	0	0	0.873019	0.529321	1.0347	0	0	0	0	0.308667
ENSG00000112304	ACOT13	protein_coding	7.49838	6.47113	7.53449	7.35036	7.59032	7.7385	7.8227	7.39261	8.00242	8.08314	7.6862	5.9996	6.01251	6.21194	5.7758	6.00749	6.16599	5.90248	6.05727	6.06714	5.938
ENSG00000119673	ACOT2	protein_coding	5.89981	5.83497	6.22795	6.84747	6.85278	6.76308	6.70281	6.52386	6.76425	7.04387	6.51613	6.71516	6.19408	6.34337	6.11964	6.25034	6.62181	6.84653	6.85917	6.99264	6.86796
ENSG00000177465	ACOT4	protein_coding	3.43958	2.51818	3.27303	6.40174	6.5362	6.88176	6.1433	5.87193	6.6649	6.50435	6.10192	5.51739	5.35307	5.28511	5.39121	5.54867	4.91768	5.65853	5.39365	5.85164	5.68513
ENSG00000205669	ACOT6	protein_coding	4.00938	3.84911	4.25289	0.615233	1.49598	2.09039	1.79813	0.822414	1.09236	1.67999	0	0	1.0735	1.72481	0	2.14952	0.438808	1.88592	1.89934	1.46071	2.42349
ENSG00000097021	ACOT7	protein_coding	9.28325	8.53979	9.23502	8.62454	9.31985	9.64325	9.68648	9.54706	9.23113	9.36801	9.3002	8.16724	8.20636	8.33784	8.09271	8.11967	7.82952	8.23696	8.07942	8.14714	8.18974
ENSG00000101473	ACOT8	protein_coding	6.74207	6.26312	6.93823	7.32812	7.30887	7.35826	7.73352	7.92444	7.41209	7.72142	7.98936	6.81623	6.47073	6.68185	6.36923	6.90387	6.98202	6.78969	6.60778	6.82643	6.66078
ENSG00000123130	ACOT9	protein_coding	6.33411	5.9855	6.59086	5.77349	5.29412	5.45572	5.03623	5.13081	6.32702	5.69047	5.68936	4.81693	4.95948	5.09495	5.16629	5.20248	4.68342	5.03367	5.07322	4.88671	4.73333
ENSG00000161533	ACOX1	protein_coding	5.62899	5.74982	5.64421	7.0894	7.75089	7.95191	7.9072	7.95565	7.57856	7.6474	7.59523	7.54779	7.33183	7.4941	7.2244	7.59032	7.46192	7.74241	7.72883	7.79982	7.7628
ENSG00000168306	ACOX2	protein_coding	2.77641	2.33806	2.7065	0.563618	0.347903	0	0	2.36275	0.818201	1.16234	1.98891	0	0.318521	1.40279	0	1.39454	0.853752	0	0.144362	0.0276563	1.25347
ENSG00000087008	ACOX3	protein_coding	4.79472	5.34138	4.93225	5.07822	4.65111	4.51313	4.85989	4.81326	4.47521	4.77289	4.93149	5.36474	5.22873	5.23544	4.9249	5.21878	5.53936	5.20368	5.15808	5.49149	5.07489
ENSG00000153093	ACOXL	protein_coding	5.59027	5.89532	5.88889	6.13574	5.9404	6.25423	6.16212	6.35089	6.15444	5.93765	6.15556	6.31586	6.06021	6.24464	6.16788	6.1531	6.07682	5.49823	5.70066	5.77612	5.73777
ENSG00000143727	ACP1	protein_coding	8.432	7.55246	8.50667	7.87591	7.83168	7.76746	7.80118	7.97546	7.86371	7.64481	7.63215	6.79425	6.8726	6.59076	6.95711	6.70729	7.00903	6.92366	6.90818	6.99959	6.87156
ENSG00000134575	ACP2	protein_coding	7.08836	6.54527	7.0014	6.31446	6.52194	6.55592	6.46232	6.35936	6.56401	6.58088	6.55449	6.07837	6.15984	6.36682	6.28991	6.20093	5.93673	6.09779	6.07274	5.7645	5.95222
ENSG00000142513	ACP4	protein_coding	1.58154	4.33381	1.56606	1.60162	1.73204	2.36629	2.05663	2.97452	0.784113	1.93031	2.56463	5.89752	5.73573	5.67392	5.76872	4.85906	4.32343	3.41887	3.23964	4.26044	2.76379
ENSG00000102575	ACP5	protein_coding	6.03066	4.86479	6.22398	8.20564	8.69557	8.82331	8.98035	8.57828	8.63841	8.96153	8.52173	7.33598	7.72734	8.23496	7.58825	7.62612	7.50769	8.03418	7.99712	7.87139	7.83253
ENSG00000162836	ACP6	protein_coding	5.4063	5.09463	5.47389	4.7249	4.36782	4.80718	5.05226	4.75948	4.98062	5.02224	5.11608	4.31816	4.06142	4.0753	3.35522	4.12017	4.48149	3.96649	4.21605	3.93896	4.16884
ENSG00000183760	ACP7	protein_coding	2.48747	2.15222	3.00247	0	0	0	0	0.510823	0.701377	0	0	0	0	0	0	0	0	0	0	0	0
ENSG00000100312	ACR	protein_coding	0.520631	0	0.71495	1.68646	2.82297	2.87661	4.07465	3.3184	2.51691	2.70434	2.98032	3.02164	2.66722	3.02901	0.778425	1.60573	2.15805	1.60517	1.03362	1.40235	0.557771
ENSG00000111644	ACRBP	protein_coding	3.87417	3.19415	3.82089	1.3908	2.93812	3.31414	3.71071	3.00567	2.26277	3.38039	3.85173	1.57344	2.46002	1.67392	1.06719	2.64296	2.82532	1.15696	2.58542	1.73175	1.98404
ENSG00000134940	ACRV1	protein_coding	1.77701	3.5221	2.45364	1.16293	2.10409	1.98284	1.54812	1.13326	2.02778	1.19156	0.891671	2.21956	2.45009	3.00186	2.96629	2.16354	2.1049	0.870195	1.42794	1.47473	0.0451917
ENSG00000103740	ACSBG1	protein_coding	4.82502	3.72313	4.856	6.01298	6.41484	6.28665	6.49441	6.61057	6.10931	6.28605	6.29136	4.9906	4.78902	5.1184	5.15497	4.66912	4.93194	4.81116	4.94744	4.86191	4.9047
ENSG00000130377	ACSBG2	protein_coding	1.49423	1.75046	1.88049	2.23596	1.77385	2.55394	1.95659	3.2365	3.36611	2.19235	3.24908	2.46617	2.55535	3.08267	2.154	2.71383	2.64055	1.86527	1.61565	1.85509	1.69234
ENSG00000167107	ACSF2	protein_coding	4.46903	4.20561	4.40343	6.57123	6.32755	5.84537	5.98675	5.75641	5.47421	5.66706	5.3626	5.88933	4.86767	4.18685	4.52378	5.16026	6.08323	5.78368	5.63122	5.87331	5.80036
ENSG00000176715	ACSF3	protein_coding	4.98493	5.14791	4.94554	5.35097	5.67029	5.60716	5.50639	5.61592	5.37105	5.56792	5.41096	5.95655	5.68012	5.71153	5.47939	5.3797	5.43083	5.12504	5.19949	5.22209	5.21622
ENSG00000151726	ACSL1	protein_coding	4.70384	4.45566	5.1527	2.76886	3.7488	4.41562	4.44448	4.44602	3.67385	4.13523	3.83263	2.86286	3.83036	3.94215	3.94477	3.137	2.4587	2.68342	2.98197	2.79611	3.14793
ENSG00000123983	ACSL3	protein_coding	8.1621	7.5248	7.99345	9.49809	9.31425	9.1227	8.97404	8.98107	9.09184	8.93609	8.48475	8.5586	8.43432	8.41777	8.53362	8.32348	8.65516	8.61183	8.64831	8.52075	8.4283
ENSG00000068366	ACSL4	protein_coding	8.3979	7.78454	7.9682	6.45976	5.19985	5.10657	4.7951	5.00324	5.76867	5.32585	5.15002	5.31911	5.41913	5.38769	6.10572	5.11049	4.71527	4.92706	4.71718	5.08969	5.00808
ENSG00000197142	ACSL5	protein_coding	0.883584	0.605098	0.69916	0.517397	0.317444	0	0.739781	1.35509	0.298187	0.29101	0.739816	0.846881	0.170524	0.406792	1.1562	0.568474	0.995261	0	0	0	0
ENSG00000164398	ACSL6	protein_coding	1.14445	0.705014	1.75253	0.280926	0.94104	0.34985	0.737873	0.949944	0.704266	0.222891	0.585748	0	0	0	0.0586731	0	0	0	0	0	0
ENSG00000166743	ACSM1	protein_coding	1.80462	0	1.50592	2.0643	0.446931	0.405985	0.579389	2.80265	2.01751	1.40533	3.20749	0.0861017	0	0	0	0.392657	1.55641	0.64363	0.142476	0.926235	1.4967
ENSG00000183747	ACSM2A	protein_coding	0	0	0.111805	0	0	0.155563	0	0.568751	0	0	0	0	0	0	0	0	0	0	0	0	0
ENSG00000066813	ACSM2B	protein_coding	0	0	0	0	0	0	0	0	0	0	0	0	0	0	0	0	0	0	0	0	0
ENSG00000005187	ACSM3	protein_coding	3.14793	2.07177	3.21185	3.0947	3.34517	3.45145	3.1595	3.21121	3.11116	2.98795	3.5179	1.39928	1.15177	1.16564	1.23698	2.0054	1.5677	1.25637	1.75522	1.37548	1.43137
ENSG00000215009	ACSM4	protein_coding	0.444928	0	0	0	0	0	0	0	0	0	0	0	0	0	0	0	0	0	0	0	0
ENSG00000173124	ACSM6	protein_coding	1.69218	2.19877	1.40422	1.713	0.801435	1.73414	1.81861	1.74474	1.25455	1.59629	2.3346	3.54489	4.12175	2.67854	3.60786	2.01014	3.0837	1.16158	2.04947	2.05829	2.43611
ENSG00000154930	ACSS1	protein_coding	2.64405	1.80094	2.89886	0	0.443477	0.515445	1.20544	1.24305	0.153035	0.817645	0.817155	0	0	0	0	0	0	0	0	0	0
ENSG00000131069	ACSS2	protein_coding	7.52852	7.08001	7.38669	7.52743	7.33909	7.23725	7.7527	7.36191	7.62258	7.60947	7.50762	6.25206	6.71008	6.59598	6.24374	7.03814	7.84423	7.29384	7.17112	7.29715	7.31823
ENSG00000111058	ACSS3	protein_coding	4.6681	4.10752	4.69435	3.09936	3.59967	3.1592	3.10558	3.42257	2.87196	2.94796	3.31694	2.73185	2.61636	2.13077	2.37203	3.01734	1.60163	2.96745	3.09151	2.9883	3.04035
ENSG00000143632	ACTA1	protein_coding	10.7028	9.80323	11.5376	4.92288	4.7443	4.95222	5.73336	5.31654	7.33124	5.97865	7.36533	5.36736	7.5679	7.9668	8.10997	6.10665	5.49782	6.91416	6.96653	6.55214	6.58785
ENSG00000107796	ACTA2	protein_coding	3.48838	2.96242	2.75898	1.50692	0.433307	0.702261	1.28116	1.4721	0.725623	1.82578	1.68935	3.94117	3.32371	3.23805	3.47289	6.3333	0.852512	3.12786	3.41258	1.65202	1.76681
ENSG00000075624	ACTB	protein_coding	15.4645	14.583	15.4888	14.7789	14.7599	14.7652	14.7198	14.7148	14.9588	14.7914	15.113	13.6026	13.6604	13.7558	13.7745	13.7053	13.6503	13.9488	13.8392	13.8757	13.8521
ENSG00000159251	ACTC1	protein_coding	8.40651	8.55207	8.75744	1.37198	2.58112	3.01725	3.07034	2.97897	2.65156	2.41147	3.03467	2.41231	6.36166	3.87911	3.50299	4.88879	2.23054	5.96984	6.04359	3.73049	4.07083
ENSG00000184009	ACTG1	protein_coding	14.8325	13.9764	14.6671	14.3068	14.3144	14.0949	13.8784	14.0971	14.2538	14.0451	14.1585	13.3768	13.514	13.4077	13.4454	13.4084	13.679	13.9017	13.7988	13.78	13.777
ENSG00000163017	ACTG2	protein_coding	6.21444	4.7211	6.65047	5.62022	3.36476	2.36797	3.56037	2.15827	5.72959	4.34886	4.57512	3.80677	4.95241	4.79199	4.90865	4.15397	3.46972	5.5713	5.74135	4.45173	4.42793
ENSG00000136518	ACTL6A	protein_coding	8.03356	7.29662	8.10991	7.68473	7.74265	7.79311	7.50502	7.60982	7.65621	7.64757	7.48966	6.69845	6.38386	6.68059	6.71706	6.59891	7.05415	6.87815	6.6387	6.79611	6.58205
ENSG00000077080	ACTL6B	protein_coding	3.61313	3.07153	3.21605	1.72011	2.73839	3.20192	3.54729	2.57845	2.74405	2.8759	2.31027	1.81855	2.91158	2.50399	1.57533	2.25064	2.45746	2.29516	2.15246	2.19925	2.47016
ENSG00000187003	ACTL7A	protein_coding	0	0.374555	0	0	0	0	0	0	0	0	1.18039	1.03137	0	0	0.662626	0	0	0.266975	0	0	0
ENSG00000148156	ACTL7B	protein_coding	0	0	0	0.822191	0	0	1.13281	0	0	0.483316	0	0	0.76883	0.683171	0.75451	0	1.13414	0	0	0	0
ENSG00000117148	ACTL8	protein_coding	2.96228	1.48303	2.30427	2.7961	2.73419	2.18332	1.72613	2.19513	2.52277	2.02874	2.19883	1.04674	0.95535	0	0	0	0	0	1.19623	0.757595	0
ENSG00000181786	ACTL9	protein_coding	0	0	0	0	0	0	0	0	0	1.21898	0	0	0	0.686268	0.757607	0	0	0	0	0	0
ENSG00000072110	ACTN1	protein_coding	9.49602	8.97373	9.36981	7.8852	8.26495	8.69306	8.49478	8.58541	8.56853	8.14187	8.35045	7.22883	8.15568	8.36102	8.52648	7.86678	7.37251	7.70898	7.7119	7.60717	7.60175
ENSG00000077522	ACTN2	protein_coding	2.98892	3.24205	3.31237	1.70537	1.2486	1.58557	2.96143	3.24701	2.6906	3.00522	3.8658	2.62281	2.35411	2.92556	2.68374	1.72969	2.01898	2.66996	1.87183	2.08527	2.46309
ENSG00000248746	ACTN3	protein_coding	8.71941	8.40244	8.86806	4.02816	3.70629	3.80158	3.81995	3.95398	4.26836	3.7048	4.25133	3.62424	3.16289	2.90036	2.9717	3.23892	3.87215	3.47875	3.19519	3.20721	3.51288
ENSG00000130402	ACTN4	protein_coding	10.9202	10.1061	10.8457	11.7482	11.674	11.6312	11.6323	11.5695	11.8591	11.5373	11.7688	10.8476	10.7713	10.8523	10.6005	10.8512	10.8361	10.9087	10.8311	10.9057	10.9257
ENSG00000131966	ACTR10	protein_coding	6.32356	5.49653	6.31542	6.56451	6.53749	6.73881	6.53432	6.82563	6.79499	6.72166	6.76471	5.85575	5.95347	5.90176	6.05146	5.9663	5.98391	6.15119	6.00171	6.06523	6.14381
ENSG00000138107	ACTR1A	protein_coding	8.87542	8.20779	8.86553	9.07933	9.18979	9.14068	9.33466	9.13202	9.02869	9.14515	9.27425	8.36544	8.35975	8.41639	8.4242	8.50386	8.50631	8.55743	8.52295	8.50646	8.53249
ENSG00000115073	ACTR1B	protein_coding	8.32332	7.78117	8.46017	8.15008	8.13498	8.20259	8.66451	8.56234	8.20585	8.6322	8.66402	7.93123	7.5831	7.93121	7.54661	8.20263	8.10182	8.08232	8.05644	7.94973	7.9404
ENSG00000138071	ACTR2	protein_coding	9.42044	8.83494	9.3772	9.27753	8.91681	8.82349	8.82672	8.81613	9.19987	9.09424	8.90027	8.44328	8.39517	8.39236	8.29671	8.53943	8.6401	8.72925	8.80202	8.68942	8.71241
ENSG00000115091	ACTR3	protein_coding	7.63815	6.93144	7.61711	7.5393	7.24619	7.25896	6.99806	7.18818	7.47782	7.32647	7.35332	6.6151	6.49015	6.71711	6.70757	6.64409	6.7807	6.74559	6.74021	6.7184	6.62095
ENSG00000133627	ACTR3B	protein_coding	6.73421	6.18029	6.6484	5.36428	5.59756	5.70359	5.84032	5.67754	5.94732	5.68945	5.63006	4.99421	5.01123	5.25633	5.27754	4.92835	5.12057	4.7761	4.93956	4.68634	4.91938
ENSG00000106526	ACTR3C	protein_coding	2.06552	2.22893	1.5569	2.67228	3.23146	3.37689	3.22442	3.70666	2.15793	2.39233	2.61479	2.16405	2.02112	1.86835	2.0068	1.5446	2.31932	1.85216	2.08797	1.85579	1.32672
ENSG00000101442	ACTR5	protein_coding	6.43832	6.16682	6.64068	6.87752	6.83258	6.80735	7.01888	7.05139	6.7589	7.01803	7.09737	6.51624	6.48939	6.58032	6.76662	6.4723	6.58262	6.45446	6.55045	6.50595	6.58234
ENSG00000075089	ACTR6	protein_coding	5.81718	5.13539	5.96533	6.70422	7.45262	7.65401	7.50069	7.64431	7.23334	7.2985	7.1985	6.18055	6.01579	6.34516	6.00147	6.25007	6.20331	6.29603	6.20342	6.38546	6.14261
ENSG00000113812	ACTR8	protein_coding	6.46866	6.2243	6.70179	6.93914	6.67222	6.92026	6.89489	6.85033	7.12438	7.0426	7.08217	6.74655	6.54668	6.56695	6.78774	6.53294	6.76506	6.82902	6.79441	6.62903	6.79713
ENSG00000123165	ACTRT1	protein_coding	0	0	0.545507	0	0	0	0	0	0	0	0	0	0	0	0	0	0	0	0.556007	0	0
ENSG00000184378	ACTRT3	protein_coding	4.92847	4.91056	5.28309	3.70363	4.25502	3.66971	2.60757	3.49437	3.72495	2.73675	3.33026	3.39051	3.76044	4.07071	3.89051	3.04797	2.33725	3.19001	2.66028	3.42328	1.8625
ENSG00000115170	ACVR1	protein_coding	5.82316	5.92689	6.19295	7.49969	7.71629	7.72586	7.47362	7.24662	7.51444	7.5562	7.47082	7.50485	6.91309	7.13077	6.69746	7.10533	6.95687	7.19939	7.11524	7.08056	7.06421
ENSG00000135503	ACVR1B	protein_coding	7.44699	6.67936	7.16377	7.30633	7.38707	7.44832	7.39677	6.86691	7.46215	7.55256	7.3429	6.61516	6.46718	6.46494	6.16907	6.65868	7.10692	7.06235	7.08855	6.96986	7.09916
ENSG00000123612	ACVR1C	protein_coding	1.36809	0	1.76843	1.38657	1.9978	1.61404	1.99189	2.3035	1.44293	2.01163	1.67543	0.821417	0	1.31094	0.645313	1.15069	0.963538	1.12413	1.75849	1.67133	1.74659
ENSG00000121989	ACVR2A	protein_coding	5.42788	5.47792	5.58824	4.46678	4.14192	3.71756	3.71181	3.87935	4.2092	3.97109	3.84304	4.37001	4.49511	4.29889	4.44487	4.11613	3.83657	3.97458	3.84965	3.8464	4.18738
ENSG00000114739	ACVR2B	protein_coding	7.77096	8.38813	7.61605	6.51051	6.63105	6.81854	6.5204	6.31755	6.95551	6.56863	6.31154	7.21193	6.82504	6.85173	6.5442	7.47309	7.40444	7.39415	7.36566	7.28015	7.47084
ENSG00000139567	ACVRL1	protein_coding	1.94135	0.377169	1.90745	4.51946	3.65353	1.60238	2.78912	2.75747	2.33697	2.88493	3.02369	3.6008	4.09234	2.71492	3.85901	3.57321	3.55583	3.95889	3.81283	3.88439	4.04747
ENSG00000243989	ACY1	protein_coding	7.69449	7.20976	7.7389	7.21594	7.03726	7.10011	7.37845	7.18641	6.84013	7.48422	7.49914	6.64053	6.50816	6.44628	6.19765	7.1571	6.9187	6.84788	6.79234	6.84452	6.92453
ENSG00000132744	ACY3	protein_coding	1.85226	0	0	0.73674	0	0	0	1.54877	0	0	1.91073	0.737389	0	0	0	0	0	1.38803	0	0	0.563023
ENSG00000119640	ACYP1	protein_coding	6.7509	5.14483	6.93776	5.44512	5.20363	5.4235	5.80961	5.70735	5.58285	6.103	6.01091	4.37197	4.40283	4.12452	4.74606	4.56631	5.03492	4.12214	4.35795	4.40474	4.25532
ENSG00000170634	ACYP2	protein_coding	5.05599	4.29277	5.25227	5.47964	5.10409	5.06686	5.37812	5.00509	4.98916	5.3391	5.32434	4.98964	4.68319	4.62425	4.41926	4.75921	4.83059	4.76057	4.61305	4.73832	4.50116
ENSG00000196839	ADA	protein_coding	7.51233	6.90372	7.49104	7.29575	7.26251	7.20443	7.87573	7.4029	7.32123	8.00834	7.97281	6.61744	6.66404	6.90633	6.80955	6.93195	7.18647	7.62699	7.5777	7.488	7.51688
ENSG00000093072	ADA2	protein_coding	8.07317	7.09203	7.85949	7.51995	6.36126	6.48973	6.68946	6.5954	8.18912	8.61761	8.53301	6.8621	6.55571	6.63273	6.05681	7.59666	7.38864	7.46893	7.44221	7.3461	7.48154
ENSG00000164113	ADAD1	protein_coding	0	0	0	1.01116	0.471218	0	0.609482	0.574429	0.443975	0.433783	1.03667	0	0	0	0	0	0	0	0	0.208008	0
ENSG00000140955	ADAD2	protein_coding	2.6874	1.91135	2.98314	2.80747	2.60219	1.89669	2.544	2.18018	2.39463	3.38432	3.69664	1.37552	1.38366	1.58751	1.65885	2.28976	1.66651	1.80377	1.49901	1.99326	0.786117
ENSG00000168803	ADAL	protein_coding	4.95944	4.60122	4.93508	3.89336	4.54598	4.43711	4.6003	4.66667	4.0235	3.97196	4.64862	3.9336	3.59167	3.50601	3.71936	3.42442	3.6989	3.53317	3.64699	3.62869	3.82064
ENSG00000137845	ADAM10	protein_coding	6.78907	6.50219	6.70937	6.57159	6.41775	6.55309	6.39732	6.20355	6.41755	6.49835	6.15528	6.2615	6.1469	6.05363	6.10962	6.21379	6.45253	6.30867	6.25464	6.25058	6.33756
ENSG00000073670	ADAM11	protein_coding	5.47586	5.43879	5.16937	3.25433	3.89369	3.88403	4.54875	4.03201	3.69179	3.92245	3.78405	4.24761	4.07375	4.45522	4.12172	4.40216	3.82733	3.78577	4.00196	4.01735	4.33628
ENSG00000148848	ADAM12	protein_coding	1.70875	0.456602	0.954282	0.721268	0.397487	0	0	0	0.135717	0.132271	0.132171	0	0.758994	0	0	0.835015	0	0	0	0	0
ENSG00000143537	ADAM15	protein_coding	7.72186	7.22717	7.58318	7.32217	7.17456	7.14549	7.35687	6.94134	7.12168	7.31705	7.30154	6.67333	6.67892	6.59326	6.63888	6.3416	6.64272	6.68844	6.6616	6.74643	6.74016
ENSG00000151694	ADAM17	protein_coding	5.79495	5.67218	5.70003	6.53324	6.62016	6.43886	6.33725	6.11168	6.2886	6.25358	5.94559	5.87609	5.96691	6.004	5.93454	5.9476	6.37389	6.0906	6.03297	6.10891	6.06051
ENSG00000168619	ADAM18	protein_coding	0	0	0	1.4177	2.56192	1.56119	0.455077	1.25101	0.817711	1.57511	0.800544	0.256781	0	0	0.303069	0.978374	0	0	0	0	0
ENSG00000135074	ADAM19	protein_coding	7.03565	6.9958	7.0525	6.05449	6.63297	5.67981	6.25414	7.14992	5.1483	5.83383	5.49449	5.69822	6.49001	5.42653	6.39659	5.60281	6.55404	7.0613	7.04335	6.31321	6.08387
ENSG00000134007	ADAM20	protein_coding	0	2.52688	0	0	1.08341	0	1.33512	0.558061	0	0.746266	0.420571	0	1.09231	1.49207	2.34102	1.16833	1.45761	1.36041	0.181181	0.479513	1.5354
ENSG00000139985	ADAM21	protein_coding	0	0.768869	1.31651	0	0	0	0	0	0	0	0	0	0.848868	0	0	0	0.536102	0.0238594	0	0	0
ENSG00000008277	ADAM22	protein_coding	4.9508	5.01692	4.96372	1.32071	1.24331	2.15117	1.96636	2.15792	1.33044	1.98152	1.92283	0.95316	0.966463	1.36623	1.08965	1.57854	0.469272	0.758126	0.862694	0.491174	0.216916
ENSG00000114948	ADAM23	protein_coding	7.01421	6.85835	6.52774	4.92093	4.23645	4.59038	4.13446	4.66954	5.10659	4.76705	4.88575	4.8066	5.09309	4.75066	4.92153	4.3598	3.68972	4.06645	3.99528	4.29659	3.82641
ENSG00000042980	ADAM28	protein_coding	0.968577	0	1.18341	0.134491	0	0	0	0	0.142751	0	0	0	0	0	0	0	0	0	0	0	0
ENSG00000168594	ADAM29	protein_coding	0	0	0.151667	0	0	0	0	0	0	0	0	0	0	0	0	0	0	0	0	0	0
ENSG00000197140	ADAM32	protein_coding	0.341537	0	0.336655	0.628035	0	0.455613	0.770548	0.479276	0.367731	0.129879	0.461018	0	0	0	0.369214	0	0	0	0	0	0
ENSG00000149451	ADAM33	protein_coding	5.29809	5.19643	5.42604	4.04475	5.38353	5.23973	5.4288	5.48851	4.61506	4.58758	5.2893	5.85759	4.91819	4.60036	4.57706	5.74476	5.37783	4.43832	4.57898	4.78943	4.74989
ENSG00000151651	ADAM8	protein_coding	4.29269	3.81444	4.76571	6.79079	5.31264	5.03277	5.11531	5.1443	5.89733	5.39729	5.5871	5.49021	5.3764	5.2994	5.54928	5.60876	5.86252	6.0426	6.0656	6.07506	6.1327
ENSG00000168615	ADAM9	protein_coding	5.9022	5.50363	5.72642	6.54942	6.15874	5.91475	5.76782	5.58326	5.96727	5.77079	5.33726	5.55568	5.60963	5.73342	5.57513	6.07797	6.09733	6.0823	6.07611	6.16676	6.21035
ENSG00000154734	ADAMTS1	protein_coding	5.39988	5.51589	5.7392	5.56566	2.87861	2.31256	1.38347	2.68395	3.29614	2.73034	2.57561	3.40372	3.79213	4.14334	2.94382	3.12531	3.79989	2.54817	2.81501	4.77598	4.55716
ENSG00000142303	ADAMTS10	protein_coding	5.59128	5.25452	5.59173	1.08477	2.03797	2.78405	3.48506	2.85746	2.93521	3.80156	3.05241	2.00232	3.29559	3.46269	2.81414	3.40198	2.0605	3.00345	3.26728	2.88309	2.20646
ENSG00000151388	ADAMTS12	protein_coding	5.39519	5.27701	5.29118	4.46708	5.34407	5.38543	5.19965	5.91907	4.80398	4.96169	5.62234	5.40186	5.03929	4.87532	4.68937	4.57326	4.70789	4.76929	4.53638	4.7945	4.91937
ENSG00000160323	ADAMTS13	protein_coding	5.25372	5.20603	5.49062	4.04668	4.75148	4.84744	5.23993	5.22142	4.57483	4.57826	4.68335	5.14995	5.04402	4.72067	4.86547	5.27569	5.18236	4.54944	4.294	4.56208	4.79989
ENSG00000138316	ADAMTS14	protein_coding	4.26049	4.38108	4.64869	2.88786	2.06498	1.50791	2.88226	1.4115	2.72062	2.48349	3.68897	3.48857	2.98604	3.27589	3.04767	4.55305	4.26083	3.65202	3.60243	3.93198	4.26953
ENSG00000166106	ADAMTS15	protein_coding	4.25845	4.00131	4.3031	3.41455	2.82062	3.90498	4.60054	4.48591	3.71943	4.65524	5.05238	3.54649	3.33408	3.77198	4.0202	4.744	4.60627	4.909	4.52915	4.27587	4.72359
ENSG00000145536	ADAMTS16	protein_coding	4.7189	4.85315	4.6881	1.73876	0.616795	1.18469	1.77403	1.23321	1.49811	1.29471	2.07963	2.6106	1.60848	0.20089	1.00919	2.02554	0.973783	0.876579	0.849356	1.61236	1.27397
ENSG00000140470	ADAMTS17	protein_coding	2.2743	2.40504	2.18273	1.51114	1.2426	1.58536	1.75126	1.07096	1.18556	0.420466	0.745185	2.26622	2.67572	2.0051	2.16955	1.71932	1.30406	1.94382	1.65356	1.57107	1.11882
ENSG00000140873	ADAMTS18	protein_coding	0.183477	0	0.137613	0.352697	0	0.190823	0.281015	1.00024	0	0.193441	0.653977	0	0	0	0	0.192182	0	0	0	0	0
ENSG00000145808	ADAMTS19	protein_coding	6.87852	6.81464	6.64143	0	0	0.428773	0	0	0.239244	0.4342	0.908594	0	0	0	0	0	0	0	0	0	0
ENSG00000087116	ADAMTS2	protein_coding	4.1171	3.95686	4.22107	2.86025	3.45982	3.91339	3.73521	3.06833	2.93834	3.39451	3.53469	3.43174	4.15654	4.1564	4.21732	3.99356	3.34641	4.26004	4.33266	4.04171	4.2457
ENSG00000173157	ADAMTS20	protein_coding	4.50755	5.11971	4.47545	5.87727	3.03528	2.5909	2.51152	2.88356	3.68011	2.98706	3.24651	2.82544	2.69928	2.81066	2.32741	2.0616	5.65248	3.47091	3.45297	4.42937	4.54138
ENSG00000156140	ADAMTS3	protein_coding	3.29446	3.73698	3.61055	2.69519	2.32692	2.83297	2.44756	2.77401	3.40289	3.32948	3.09767	1.96878	2.57371	2.71632	2.23746	2.60791	2.61709	2.28239	2.55567	2.78583	2.33874
ENSG00000158859	ADAMTS4	protein_coding	5.37531	5.48182	5.63255	1.68232	0.853424	1.57802	1.40436	1.97704	2.16378	2.16348	2.32949	0.325233	2.05327	1.32124	2.75166	2.12929	0	1.9328	1.79664	1.6281	1.81829
ENSG00000154736	ADAMTS5	protein_coding	1.87081	2.00899	2.41358	0.55367	0.14635	0.131657	0	1.46329	0.377174	0	0.569857	1.52949	2.28753	0.96741	2.19921	3.75587	0.723229	1.60003	2.25088	1.99667	1.58861
ENSG00000049192	ADAMTS6	protein_coding	1.41768	1.26742	1.51115	1.49232	0.685824	0.149179	0.412862	0.206795	0.648708	0.288146	0.634352	0.757129	1.54709	1.87647	2.04734	2.98568	1.04364	1.20423	1.30254	1.00141	0.826689
ENSG00000136378	ADAMTS7	protein_coding	8.43274	8.14833	8.26891	3.47579	4.29828	4.88835	6.14292	5.43253	4.45487	5.28778	5.54203	4.93237	5.37399	5.46418	5.29408	5.72192	4.89129	5.45705	5.59062	5.42247	5.50099
ENSG00000134917	ADAMTS8	protein_coding	6.58936	6.43743	6.55166	3.53486	3.33108	3.81441	3.45111	2.6089	3.44153	2.59209	2.41696	2.8796	3.06123	2.81803	3.31821	3.08662	2.65602	2.65126	2.78398	2.94801	2.05574
ENSG00000163638	ADAMTS9	protein_coding	1.62974	1.73039	1.03641	0.823687	0.665131	0.432381	0.339948	0.579566	0.863612	0.437847	0.69602	0.190815	1.69437	0.998654	0.728957	0	0	0.748343	1.61642	1.22359	0.408767
ENSG00000178031	ADAMTSL1	protein_coding	0.949851	0.474748	1.15561	0.626291	0	0.353403	0.144732	0.258637	0.283325	0.190071	0	1.068	2.25901	0.00342407	1.4898	3.45051	0.261744	0.486467	0.853524	0.535184	0.913003
ENSG00000197859	ADAMTSL2	protein_coding	3.95795	3.7402	3.71616	6.16029	6.20736	5.74598	5.80507	6.37243	5.34022	5.36035	5.88386	6.56942	5.30377	5.54931	5.24214	5.52993	6.08644	5.30417	5.42334	5.65802	5.42203
ENSG00000156218	ADAMTSL3	protein_coding	1.54936	1.2501	1.6	1.69978	2.71352	2.50798	2.73864	2.76989	1.80458	2.37141	1.64805	1.78139	1.05499	0.689224	1.04067	0	0.856396	0.64502	1.43723	0.878297	0
ENSG00000143382	ADAMTSL4	protein_coding	6.42395	5.98439	6.23909	6.57684	6.54021	6.52514	6.74589	6.40487	6.19828	6.43738	6.41652	5.95856	6.18267	6.21362	6.03745	6.02769	5.86104	6.19691	6.30369	6.09982	6.16587
ENSG00000203804	ADAMTSL4-AS1	processed_transcript	2.35269	4.9294	3.01317	3.90504	3.86399	3.36185	3.69396	3.47247	3.07747	3.38081	3.04227	5.36673	5.66991	5.69576	5.18809	5.29613	5.07335	5.57153	5.40264	5.41969	4.93136
ENSG00000185761	ADAMTSL5	protein_coding	2.44575	1.96892	2.65274	7.12435	7.7477	7.12814	7.29062	7.15058	6.48168	6.52335	6.11785	7.20248	6.98555	6.65547	6.77912	7.00424	6.23382	6.87865	6.73838	6.93633	6.54557
ENSG00000105963	ADAP1	protein_coding	4.42634	3.85877	4.78013	4.97714	4.79543	4.94742	5.42751	5.00118	4.94368	5.19094	5.52448	5.05557	5.70114	5.97732	5.38273	5.32911	5.41809	5.77939	5.8476	5.42972	5.58515
ENSG00000184060	ADAP2	protein_coding	2.52915	1.78091	2.56818	5.13378	4.25332	4.31541	4.9667	4.59889	3.74943	4.16309	4.8199	3.42868	3.7726	3.87539	4.28621	4.35309	4.2815	4.36263	4.4201	4.55372	4.39676
ENSG00000160710	ADAR	protein_coding	10.1601	10.0277	10.0803	9.51091	8.85036	8.94796	8.93282	8.68539	9.71252	9.55469	9.39526	8.96301	8.75609	8.82611	8.75247	8.92023	8.93493	8.98499	8.97722	8.97551	8.98718
ENSG00000197381	ADARB1	protein_coding	4.878	4.75457	5.08973	5.19893	4.81138	5.17011	5.02179	5.1084	5.26147	5.37542	5.21524	5.13666	5.57888	5.24798	5.38971	5.2482	5.31192	5.28576	5.19717	5.03255	5.00215
ENSG00000185736	ADARB2	protein_coding	3.56547	3.77816	3.8136	0	0.259815	0.122075	0	0	0	0.343441	0.123696	0	0	0	0	0	0	0	0	0	0
ENSG00000065457	ADAT1	protein_coding	6.33604	6.15464	6.33336	6.41132	6.77216	6.63187	6.71942	6.41705	6.47257	6.15962	6.30806	6.13919	6.07648	6.21646	6.05076	6.26711	6.16391	6.03538	6.11821	6.04486	5.88625
ENSG00000189007	ADAT2	protein_coding	5.23086	4.7664	5.13472	3.72104	4.14234	4.39883	4.5771	4.35347	4.22519	4.18843	4.62408	3.71446	3.67262	3.84373	3.67691	3.3645	3.67803	3.38818	3.16241	3.5345	3.36068
ENSG00000213638	ADAT3	protein_coding	7.07745	6.58424	7.22303	8.76125	9.07599	8.79562	8.85777	8.69905	8.24505	8.45139	8.4747	8.15493	7.94132	7.88689	7.9333	7.55633	7.25521	7.30263	7.2665	7.5065	7.37014
ENSG00000063761	ADCK1	protein_coding	5.42943	4.91015	5.45671	6.25936	5.99179	5.8028	6.30882	6.46007	6.33861	6.66565	6.73883	5.56551	5.59061	5.82957	5.44953	5.16357	5.49985	5.71529	5.30434	5.57174	5.55668
ENSG00000133597	ADCK2	protein_coding	5.95411	5.38001	6.10294	7.87376	7.51594	7.46606	7.63004	7.25294	7.77459	7.85451	7.70985	7.25383	6.97386	7.23456	7.14115	7.20409	7.44718	7.44951	7.30943	7.42348	7.48725
ENSG00000173137	ADCK5	protein_coding	5.23071	5.06039	5.20489	6.78517	7.05046	7.19279	7.67134	7.47704	6.90903	7.29836	7.58075	7.42155	7.18602	7.09172	7.00768	7.33754	7.14915	7.18569	6.98139	7.16534	7.03876
ENSG00000164742	ADCY1	protein_coding	6.37855	6.51039	6.28583	3.22861	3.04283	3.57974	3.22202	3.99403	3.59366	3.42781	3.7142	3.9071	3.41516	3.71245	3.47945	4.00922	2.73355	3.5472	3.48467	3.48044	3.48119
ENSG00000143199	ADCY10	protein_coding	0.196302	0	1.05357	3.28994	2.7234	1.41785	1.623	2.28406	1.82164	2.60623	2.32379	1.15911	2.58895	1.94141	1.94236	0.710775	1.32199	0.925221	1.16103	0.481391	1.39978
ENSG00000078295	ADCY2	protein_coding	6.27861	6.20428	5.63909	0.273074	0.375435	0	0.404485	0	0.151743	0.216542	0.0757918	0	0	0	0	0	0	0	0	0	0
ENSG00000138031	ADCY3	protein_coding	7.89881	7.70367	7.88006	7.66171	8.05171	8.12893	8.1951	7.97241	7.91105	8.03763	7.97873	7.70752	7.73786	7.79393	7.79741	7.78297	7.7887	7.7171	7.71145	7.61145	7.53315
ENSG00000129467	ADCY4	protein_coding	1.35214	1.10873	1.60713	1.43235	1.02425	0.945087	1.15783	0.218639	1.7703	1.12008	1.26735	0.402978	1.82616	1.47746	1.61919	0.487141	0.306939	0.416185	1.38896	0.876329	0.91311
ENSG00000173175	ADCY5	protein_coding	6.01647	5.88396	6.29277	3.07275	1.74415	1.36589	1.18859	2.09524	1.34173	1.31833	2.53547	2.09471	1.97161	2.30099	1.37233	0.752176	2.13662	1.12868	1.04256	2.38529	2.1912
ENSG00000174233	ADCY6	protein_coding	5.98525	6.02169	6.11993	2.73317	1.99104	3.03764	2.12905	2.69903	2.63321	2.70399	2.59974	2.29044	3.76608	3.58731	3.92169	3.50507	2.83183	2.72535	2.83985	2.97772	3.13597
ENSG00000121281	ADCY7	protein_coding	4.69978	4.72998	4.9179	4.08628	3.49424	4.09673	3.92026	3.91383	4.83849	4.60683	4.34287	4.40502	5.13272	5.30724	4.93631	4.75713	4.26992	4.58525	4.71704	4.66106	4.40661
ENSG00000155897	ADCY8	protein_coding	4.11349	4.32254	4.59578	0.269739	0	0.274957	0	0.672725	0	0.889196	0	0	0	0.60067	0	0.984744	0	0	0	0	0
ENSG00000162104	ADCY9	protein_coding	5.53743	5.53554	5.57676	4.39632	5.85983	5.92976	5.58275	4.79399	5.00297	4.42142	4.24833	3.94809	5.14925	5.09072	4.98089	4.5797	4.79949	4.80182	4.81596	4.6962	4.69264
ENSG00000141433	ADCYAP1	protein_coding	0.299595	0	0	0	0	0	0	0	0	0	0	0	0	0	0	0	0	0	0	0	0
ENSG00000078549	ADCYAP1R1	protein_coding	5.84422	5.8447	5.34443	0.849902	1.71765	2.80924	2.89495	3.69815	2.61467	1.96718	3.05981	0.97332	1.84128	1.94827	2.13509	2.47918	1.0622	2.08339	2.36227	2.22849	2.49939
ENSG00000087274	ADD1	protein_coding	7.86861	7.22166	7.77228	7.98957	8.12576	8.05618	8.14531	8.13667	8.04368	8.03599	7.81561	7.50658	7.4392	7.33773	7.41963	7.28419	7.60607	7.52298	7.54162	7.3948	7.38955
ENSG00000075340	ADD2	protein_coding	8.91599	8.6231	8.721	5.45838	5.85825	6.39695	6.53096	6.51925	6.47116	6.69549	6.67974	6.47924	6.1287	6.20259	6.0367	6.22207	5.32335	5.75511	5.63455	5.74162	5.79751
ENSG00000148700	ADD3	protein_coding	8.07068	7.51478	7.94735	6.61379	7.24435	7.19476	6.86029	6.73535	7.00981	7.08328	6.70607	6.22726	6.27887	6.22668	6.15554	5.52104	6.32309	6.34364	6.38122	6.43519	6.26918
ENSG00000197177	ADGRA1	protein_coding	2.05824	0.912694	0.774685	2.5988	2.49807	2.72154	3.60024	2.21842	2.45595	2.80094	2.82979	3.09637	2.55212	3.22135	2.5378	2.98569	3.10725	3.27143	2.86981	2.55404	2.87174
ENSG00000020181	ADGRA2	protein_coding	5.13295	5.00483	4.98951	5.88818	5.72719	5.75459	6.3783	5.74738	5.6763	5.94494	5.50714	6.34342	6.66707	6.51543	6.07968	6.87319	6.08399	6.84046	6.93222	6.52668	6.46515
ENSG00000152990	ADGRA3	protein_coding	7.18052	7.20455	7.01749	6.57312	7.00238	7.28778	7.09049	6.99196	7.00672	6.89198	6.7308	6.75294	6.59088	6.72127	6.65345	6.50178	6.34694	6.42975	6.44344	6.38201	6.32278
ENSG00000181790	ADGRB1	protein_coding	6.20442	5.71577	5.99027	2.87468	4.3517	4.10734	3.51299	4.10019	3.90832	3.69703	3.57665	4.18817	4.16872	4.25443	4.41527	3.79018	3.0064	4.17379	4.13088	3.81679	3.83977
ENSG00000121753	ADGRB2	protein_coding	6.85252	6.61268	6.80106	1.5862	2.78963	3.01752	3.82495	3.61271	2.21304	3.29111	3.13848	2.11177	2.65547	3.23462	3.47342	3.3963	1.98515	2.84214	3.07795	2.91394	2.55479
ENSG00000135298	ADGRB3	protein_coding	3.06257	2.55687	2.54213	1.97097	1.94724	2.47107	0.720626	1.38259	1.54816	0.65663	1.00569	2.06169	1.70726	0	0.844941	0	0	0	0	0	0
ENSG00000111452	ADGRD1	protein_coding	1.43419	0	0.990641	6.53623	4.96892	3.54231	3.80887	3.16709	5.84878	5.6517	4.99911	5.86257	5.81873	5.70591	5.22976	5.8226	5.53018	5.5858	5.51017	5.72382	5.75896
ENSG00000180264	ADGRD2	protein_coding	2.8321	3.08191	3.36068	0.578616	0	0.223999	0.820714	1.41328	0.609041	0.595777	1.13229	0.941223	1.10137	1.69378	0.350081	0.177389	0	0.691396	0.412635	0	1.0039
ENSG00000174837	ADGRE1	protein_coding	0	0	0	1.57129	2.38367	1.46566	0.820095	1.47533	3.23199	2.11105	2.02229	1.30237	0.947937	1.27731	0	1.02396	0.0502078	0	0.773778	0	0.128
ENSG00000127507	ADGRE2	protein_coding	3.86433	3.45418	3.54814	3.46513	3.92936	4.39794	4.62309	4.55176	4.49155	4.49004	4.90727	4.50191	4.61759	4.75664	4.51124	3.91832	4.43198	4.77628	4.85645	4.89976	4.71424
ENSG00000131355	ADGRE3	protein_coding	0	0	0	0	0.45153	0.410219	0	0.949045	0	0	0	1.10329	0	0.663201	0	0	0	0.660817	0.159664	0.943422	0
ENSG00000123146	ADGRE5	protein_coding	3.60162	3.04625	3.24276	7.24551	7.90131	7.75818	7.48558	7.07594	7.55069	7.48396	7.2726	7.10284	7.4599	7.60825	7.21803	6.7868	7.03117	7.54697	7.33216	7.38846	7.44964
ENSG00000153292	ADGRF1	protein_coding	0	0	0	0.198575	0	0	0.156505	0	0.109082	0.106287	0.754928	0	0	0	0	0	0	0	0	0	0
ENSG00000164393	ADGRF2	protein_coding	0	0	0	0	0	0	0	0	0	0	0.19903	0	0	0	0	0	0	0	0	0	0
ENSG00000173567	ADGRF3	protein_coding	4.40543	4.54691	4.48766	3.99164	4.03408	4.0486	3.91061	4.01104	3.69892	3.77123	3.04002	3.6663	3.97483	4.71806	4.25175	3.97285	4.19024	4.21175	4.26699	4.00893	3.55802
ENSG00000153294	ADGRF4	protein_coding	0	0	0	0	0.691447	0	0	0	0	0	0	0	0	0	0	0	0	0	0	0	0
ENSG00000069122	ADGRF5	protein_coding	0.346091	0	0.263125	0.18702	0	0	0	0	0	0	0	0	0	0	0	0	0	0	0	0	0
ENSG00000205336	ADGRG1	protein_coding	3.29039	2.18241	2.64663	5.3866	3.16134	2.00617	1.85671	2.59235	3.66463	3.13139	3.92623	1.44765	3.38695	4.04205	3.1691	4.48183	4.11904	4.13845	4.69958	4.54304	4.88133
ENSG00000173698	ADGRG2	protein_coding	4.2789	3.77636	3.91725	5.71046	5.45296	5.86143	6.01261	5.35857	5.86683	5.82865	5.61094	5.65772	5.25755	5.24102	4.88886	6.08813	5.4933	5.52676	5.72051	5.62695	5.59569
ENSG00000182885	ADGRG3	protein_coding	3.37711	2.25484	3.68044	0.358383	0	0.36511	0.523994	1.15203	1.13797	1.60663	2.34699	0	0.142195	0.0565354	0	1.21822	2.24447	1.31719	1.38307	1.40387	1.64419
ENSG00000159618	ADGRG5	protein_coding	5.93257	5.53452	5.87547	5.44353	5.56926	5.38437	4.75267	4.58362	4.62449	4.5669	3.96516	4.36245	4.67895	4.30379	4.51396	4.06493	4.16979	3.82585	4.06167	4.18072	3.95138
ENSG00000112414	ADGRG6	protein_coding	2.38523	2.30537	3.03035	2.52218	1.15734	1.67916	1.50694	2.2446	1.99437	2.26273	2.35923	0.84671	0.870793	0.0846938	0.615465	1.24638	0.927976	1.40424	1.95039	1.94988	1.45894
ENSG00000144820	ADGRG7	protein_coding	0	0	0	0.291588	0	0	0	0	0	0	0	0	0	0	0	0	0	0	0	0	0
ENSG00000072071	ADGRL1	protein_coding	9.55519	9.28326	9.19081	9.07743	9.27899	9.22737	9.30253	9.1551	9.05787	9.11392	8.96777	9.20276	8.81002	8.74097	8.64801	8.85778	8.87924	9.18924	9.10886	9.10809	9.15277
ENSG00000117114	ADGRL2	protein_coding	8.37188	6.69343	7.89795	7.73931	7.53192	7.73406	7.21243	7.14413	7.59082	6.75756	6.7694	5.04439	4.87856	4.9768	5.1596	4.49676	4.18325	4.40258	4.31578	4.47891	4.58297
ENSG00000162618	ADGRL4	protein_coding	2.96194	1.35388	2.30396	0	0	0	0	0	0	0	0	0	0	0	0	0	0	0	0	0	0
ENSG00000164199	ADGRV1	protein_coding	4.13653	5.59147	4.20133	2.51104	2.08292	1.94166	1.91411	1.95909	2.05767	1.86045	2.29741	1.56119	0.954696	1.15377	1.48094	2.27173	1.50443	1.70588	1.92991	1.53782	1.69325
ENSG00000187758	ADH1A	protein_coding	0.849724	0.53011	1.75185	0.86318	0	0	0	0	0	0	0	0	0.0955359	0	0	0	0	0.685565	0	0	0
ENSG00000196616	ADH1B	protein_coding	0	0	0.0858512	0	0	0	0	0	0	0	0	0	0	0	0	0	0	0	0	0	0
ENSG00000198099	ADH4	protein_coding	0	0.87868	0.621431	0	0	0	0.658492	0.621183	0	0	0.470558	0	1.28061	0.873019	0	0	0	0.548708	0	0	0
ENSG00000197894	ADH5	protein_coding	9.03691	8.44234	9.17972	8.46756	8.73789	8.99571	9.00783	9.04688	8.73176	8.92954	8.86486	7.82077	7.65874	7.74592	7.44401	7.59726	8.05004	8.02914	7.93844	8.0168	8.03472
ENSG00000172955	ADH6	protein_coding	1.94353	1.62036	1.94518	0.698482	0.306721	0	0.403162	0.378448	0.733763	0.718396	0.717952	0	0	0	0	0	0.0656629	0.0273518	0.263164	0.309957	0
ENSG00000147576	ADHFE1	protein_coding	3.66166	3.16429	3.69205	1.77998	1.34663	2.10922	1.81567	1.56262	2.69385	2.52719	2.52626	1.43645	2.30441	2.58132	2.18318	1.15804	1.66972	2.08709	1.78233	2.13219	1.96252
ENSG00000182551	ADI1	protein_coding	6.68918	5.59019	6.71834	8.66196	7.77005	7.00745	6.85926	6.32558	7.39911	7.26246	6.78496	6.61857	6.67289	6.68467	7.17031	6.44498	6.88724	6.68816	6.50815	6.66591	6.57599
ENSG00000181092	ADIPOQ	protein_coding	0	0	0	0.482665	0	0	0	0.654489	0	0.270057	1.40357	0	0	0	0	0	0	0	0	0.246468	0
ENSG00000159346	ADIPOR1	protein_coding	9.68338	8.73179	9.59102	9.85638	9.38761	9.46834	9.34846	9.15284	10.0243	9.8711	9.81555	8.2478	8.19612	8.24351	8.25165	8.62611	8.62137	8.69981	8.69461	8.60853	8.74408
ENSG00000006831	ADIPOR2	protein_coding	7.42456	6.95012	7.39849	8.27679	8.30152	8.20198	7.99872	7.98538	7.72675	7.61468	7.70052	6.91566	6.83102	6.80124	6.92878	6.68939	7.04201	6.93251	6.89727	6.94061	6.94211
ENSG00000148671	ADIRF	protein_coding	4.49303	4.40946	4.33546	3.68943	3.37878	2.24479	2.74135	3.15965	3.28847	3.63035	4.0149	3.46682	4.23792	4.73722	3.96056	4.31394	2.82562	3.05034	4.06376	3.04016	4.11842
ENSG00000156110	ADK	protein_coding	6.54627	5.8115	6.82802	5.65406	5.41227	6.01325	6.12158	5.97209	6.04576	5.86757	5.95894	4.69173	4.87901	4.85475	4.97339	5.25928	5.09926	4.60082	4.5598	4.87193	5.07467
ENSG00000148926	ADM	protein_coding	8.2253	7.7166	8.01778	7.68739	6.20248	4.78066	5.65628	5.8524	6.75047	7.12778	6.34982	6.7698	7.6172	7.06408	7.28846	6.26176	7.04876	8.51019	8.68042	8.41897	8.66366
ENSG00000128165	ADM2	protein_coding	6.82857	6.17212	6.83495	7.56623	7.05783	6.71705	6.45953	6.96972	7.45992	6.95617	6.76918	6.90148	7.04133	7.14907	6.78932	7.15045	6.28607	6.5596	6.62948	6.57597	6.62842
ENSG00000224420	ADM5	protein_coding	4.81166	5.55093	5.10602	8.04282	7.62658	7.54909	7.12672	7.70892	7.71741	7.47038	7.54777	7.2278	6.50592	6.926	6.91761	6.39401	6.53824	5.53826	5.62027	6.10763	5.95177
ENSG00000101126	ADNP	protein_coding	8.52638	8.45608	8.36204	8.09025	7.94024	7.74111	7.57865	7.67599	7.82362	7.61455	7.50898	7.76285	7.56221	7.51361	7.60983	7.7377	7.66083	7.58142	7.56357	7.6639	7.62385
ENSG00000101544	ADNP2	protein_coding	8.08807	8.13204	7.96908	8.00465	7.7002	7.76529	7.59903	7.32951	7.88382	7.76081	7.11331	8.02275	7.79348	7.86965	7.86299	7.86538	7.91939	8.00944	7.82101	7.9796	7.93184
ENSG00000181915	ADO	protein_coding	8.38074	7.69593	8.2666	7.63475	7.58178	7.65576	7.6919	7.6549	7.80281	7.97189	7.82239	7.29311	7.00427	7.24552	7.10953	7.22587	7.03647	7.23173	7.199	7.14755	7.07042
ENSG00000163485	ADORA1	protein_coding	5.59051	4.62051	5.34717	3.98405	3.20307	3.13622	3.89539	4.06597	4.04861	3.74677	4.08967	2.89791	2.99329	3.4222	3.7262	2.96239	2.40922	3.20223	2.96597	2.57314	2.12088
ENSG00000128271	ADORA2A	protein_coding	5.89518	5.50838	5.81148	6.02958	7.0647	7.52044	7.28629	7.03815	6.64551	6.78607	6.52335	6.04453	5.77873	5.88198	5.63139	5.94178	5.60143	5.95621	5.94285	6.00394	6.09085
ENSG00000170425	ADORA2B	protein_coding	4.9619	4.58466	5.02595	5.97637	5.7692	5.67551	5.35921	5.45777	5.54691	5.65418	5.75566	4.8713	5.09199	4.24277	5.07767	4.56315	4.45729	4.79597	4.95682	5.12226	4.93398
ENSG00000282608	ADORA3	protein_coding	0.414691	0	0	1.23884	0.473012	0	0	0	0	0	0	0	0	0	0	0	0	0	0	0	0
ENSG00000159322	ADPGK	protein_coding	6.37631	6.19848	6.5558	7.91014	7.38469	7.39294	7.6198	7.72788	7.49503	7.59981	7.93025	7.70826	7.29782	7.31354	7.2233	7.43517	7.63522	7.24509	7.31976	7.41645	7.37033
ENSG00000144843	ADPRH	protein_coding	4.60092	3.99243	4.81694	3.66452	3.48102	3.18383	3.47845	3.93562	3.06626	2.99545	4.21943	2.35552	2.63186	2.71612	2.78746	2.76677	2.16709	2.54382	2.51659	3.21546	3.05985
ENSG00000153531	ADPRHL1	protein_coding	1.52806	0.375875	1.22026	3.18788	2.77014	2.93777	3.1364	2.97963	3.30788	3.15162	3.31027	2.38704	2.93308	3.2573	2.57084	1.83402	2.43589	2.06625	2.2146	2.60039	2.32371
ENSG00000170222	ADPRM	protein_coding	5.51539	4.3603	5.41202	4.55821	4.5561	4.71931	4.57121	4.62237	4.42036	4.42318	5.14782	3.29174	3.20035	3.29526	3.3666	4.06992	3.65876	3.79038	4.1193	3.58755	3.96537
ENSG00000120907	ADRA1A	protein_coding	1.3392	0.781124	1.0903	0.20943	0.236679	0	0.313396	0	0	0.216473	0	0	0	0	0	0	0	0	0	0	0
ENSG00000170214	ADRA1B	protein_coding	0.361023	0	0.704432	0.367731	0	0.374611	0	0	0	0.379439	0.379177	0.275606	1.4066	0.51359	0	0.997199	0	0	0.0100525	0	0.364275
ENSG00000171873	ADRA1D	protein_coding	4.38437	3.45141	2.83871	1.8559	1.08477	1.87791	2.18902	0.55889	2.16541	1.89322	2.34163	1.60573	1.4737	1.75061	0.652021	1.74236	1.49108	0.578298	0.81411	2.05355	1.23872
ENSG00000150594	ADRA2A	protein_coding	4.8438	4.46547	4.61186	0	0.354327	0.320943	0.463494	0.43561	0.333081	1.17887	0.813772	2.40686	3.46747	2.73544	1.86818	0	0	0.472533	0.44531	0.854674	1.3845
ENSG00000274286	ADRA2B	protein_coding	5.96564	5.64481	5.9441	1.4491	2.30717	3.01232	4.09793	3.93416	3.01879	3.78738	3.9143	3.36555	2.45472	3.49106	2.81237	2.61321	1.90249	2.81527	3.00046	2.66136	2.71725
ENSG00000043591	ADRB1	protein_coding	1.8111	1.46272	1.25625	0.400799	0.791486	0	0	1.25584	1.24098	0.996758	1.57988	0.589021	0.64963	1.37132	0.635309	1.72565	0.0149351	1.56159	0.797399	0.621799	0
ENSG00000169252	ADRB2	protein_coding	2.69102	1.97452	2.79611	0	0.381624	0.85838	1.79604	2.38333	0.885527	1.24784	1.06972	3.57888	3.17	4.42829	3.58452	1.35294	0	0.866944	0.880363	1.85677	1.55651
ENSG00000188778	ADRB3	protein_coding	2.24292	0	1.50429	0.709605	0	0.405369	0	0.544967	0.745315	0.729763	0	0	1.05109	0	1.03677	0	0.416396	0.319191	0	0.701332	0
ENSG00000130706	ADRM1	protein_coding	10.6455	9.65385	10.5671	11.2308	11.3562	11.2585	11.1488	11.248	11.1348	10.9983	11.253	9.98595	9.96885	9.92348	10.0766	9.79444	9.60172	9.93412	9.76147	9.79473	9.74505
ENSG00000239900	ADSL	protein_coding	8.0743	7.19753	8.16032	7.55218	7.86746	8.02026	7.95085	7.89965	7.73375	7.6209	7.61782	6.53037	6.47191	6.62512	6.55307	6.15182	6.43539	6.26214	6.29254	6.31429	6.37396
ENSG00000111863	ADTRP	protein_coding	1.19767	0	0.710597	6.26591	4.13591	1.59622	2.3513	3.96642	3.69512	3.13033	4.70456	2.58109	3.22667	2.18681	2.78171	3.59642	4.62646	4.23754	4.22759	4.03472	3.81886
ENSG00000106624	AEBP1	protein_coding	8.32422	7.74495	8.29143	4.39462	5.15403	6.19134	6.22742	6.26081	5.93688	5.53971	5.81705	5.80982	6.81927	6.71822	6.68692	6.75718	5.41352	5.87845	6.08294	6.20341	6.15593
ENSG00000139154	AEBP2	protein_coding	7.15476	6.2778	7.1286	7.89154	7.33435	7.2713	7.51681	7.19774	7.58563	7.86063	7.6227	6.6834	6.68925	6.60113	6.68963	6.7228	6.83994	6.74095	6.7466	6.79908	6.68159
ENSG00000181026	AEN	protein_coding	8.62114	8.24919	8.72753	9.24346	9.4434	9.58834	9.74824	9.84604	9.5081	9.71806	9.66836	9.4046	9.62606	9.6249	9.57037	9.62582	9.24362	9.34423	9.27426	9.17239	9.26919
ENSG00000196526	AFAP1	protein_coding	5.85731	5.70587	5.87217	7.59922	7.68986	7.49086	7.31474	7.1511	7.22646	7.24998	6.96304	7.50876	7.48645	7.3101	7.29766	7.15695	7.33786	7.31623	7.31324	7.28343	7.26194
ENSG00000157510	AFAP1L1	protein_coding	4.82699	4.39189	4.92399	6.87225	6.06339	6.14759	6.41001	6.23579	6.6276	7.12136	6.89783	5.5752	6.12649	6.33781	6.47765	5.75845	5.90026	5.97015	5.89109	5.75787	5.63819
ENSG00000169129	AFAP1L2	protein_coding	3.20041	3.30829	4.04557	3.55238	3.80393	3.84576	3.67411	3.43365	4.56563	4.27176	4.76266	3.44938	3.52727	3.41561	3.06314	3.94568	2.17268	3.3974	3.21818	3.53338	3.34292
ENSG00000130396	AFDN	protein_coding	8.04312	7.99864	7.99072	7.88185	6.7968	6.79399	6.87969	6.7978	7.56382	7.32552	7.14485	7.66589	7.46937	7.65732	7.27928	7.58927	7.87787	7.54533	7.57115	7.591	7.62806
ENSG00000172493	AFF1	protein_coding	6.83457	7.19574	6.73659	7.02385	6.53596	6.85272	6.66681	6.45665	7.25018	6.94963	6.54214	7.66799	7.72785	7.71009	7.72106	7.61349	7.41916	7.39727	7.3898	7.26902	7.37235
ENSG00000155966	AFF2	protein_coding	4.74472	4.38252	4.49483	4.84417	4.84997	5.22908	4.94885	4.81474	5.8461	5.14039	4.93785	5.2103	4.90103	4.93921	4.6261	5.79648	4.65074	5.31506	5.13278	5.38399	5.27374
ENSG00000144218	AFF3	protein_coding	2.2182	1.73671	1.92586	2.17467	3.45761	2.71533	2.74014	2.89251	1.64986	1.7564	1.58752	2.36656	1.77607	1.52048	1.43982	1.8838	0	0.961706	1.06425	1.19498	0.907221
ENSG00000072364	AFF4	protein_coding	7.11746	7.21601	7.04508	7.18393	6.96714	6.6874	6.5007	6.45464	6.84625	6.67303	6.14846	7.10477	7.32251	7.27259	7.42256	7.39185	7.31993	7.26555	7.43889	7.2564	7.23667
ENSG00000135537	AFG1L	protein_coding	3.25964	3.17394	3.28578	4.2685	4.44965	4.25618	4.80913	4.31487	4.59304	4.73036	4.66069	3.94624	3.97229	3.76348	3.55165	3.99487	4.10313	4.00978	4.09359	3.96184	4.09551
ENSG00000141385	AFG3L2	protein_coding	8.05841	7.88666	8.18388	9.22722	9.17571	8.97892	8.97039	9.03758	8.84589	8.99987	8.93408	8.86192	8.44169	8.48477	8.39524	8.60575	8.77486	8.66406	8.6231	8.69128	8.64501
ENSG00000183077	AFMID	protein_coding	6.64747	6.06291	6.80011	6.4979	7.39802	7.61811	7.97912	7.6362	6.92898	7.37808	7.12495	6.46696	5.83593	6.5254	5.85105	6.05351	6.87279	6.83447	6.96272	6.61758	6.53632
ENSG00000081051	AFP	protein_coding	2.35571	0	3.2184	0	0	0	0	0	0	0	0	0	0	0	0	0	0	0	0	0	0
ENSG00000119844	AFTPH	protein_coding	5.9171	5.04262	5.7975	6.26465	6.11552	5.86479	5.64983	5.77586	5.93163	5.99717	5.72789	4.87425	5.1348	5.20199	5.1949	4.88889	5.49585	5.19195	5.29944	5.29252	5.40929
ENSG00000038002	AGA	protein_coding	5.21206	4.5993	5.03063	5.50913	5.95031	5.67652	5.97942	5.80032	5.93332	5.76617	5.75539	5.3349	4.77883	4.97611	4.90202	5.19589	5.14414	5.36886	5.28275	5.38843	5.48246
ENSG00000157985	AGAP1	protein_coding	6.45426	6.8228	6.32567	6.80183	6.55124	6.56274	6.72548	6.39474	6.67803	6.82449	6.59256	7.04682	7.30684	7.44224	6.92694	7.14757	6.84639	7.17551	7.12488	7.10499	7.16526
ENSG00000271880	AGAP11	processed_transcript	3.28115	3.62652	2.85232	1.98852	2.24058	2.01127	2.22892	1.4412	1.17882	1.65675	2.13117	3.96294	3.98879	3.90313	3.26077	3.35111	3.4228	3.26566	3.26443	3.57303	2.78858
ENSG00000135439	AGAP2	protein_coding	4.37966	4.0833	4.19174	2.3431	2.41653	2.8835	2.54857	2.82421	3.47495	2.92858	3.78608	3.06693	3.28441	2.58731	3.39562	3.48596	2.62324	3.41501	2.9436	3.29965	3.3766
ENSG00000133612	AGAP3	protein_coding	7.44915	7.14154	7.45542	6.12206	5.91481	5.17046	5.56492	5.49328	4.73144	5.10567	5.12202	4.95502	5.53646	5.37335	5.6356	5.19307	5.84663	5.52006	5.49682	5.4254	5.44197
ENSG00000188234	AGAP4	protein_coding	6.21238	6.20952	6.49424	6.32483	6.9547	6.78194	6.97705	6.72102	6.30576	5.95523	6.40718	6.36948	6.29583	6.24749	6.04964	5.81805	6.29767	5.51426	5.56787	5.7447	5.46958
ENSG00000172650	AGAP5	protein_coding	3.94137	5.19425	4.18358	4.0986	4.1485	3.79494	4.51502	4.62826	4.23241	3.46331	4.41597	5.6479	5.55651	5.37382	5.18464	5.01194	5.33685	4.71182	4.19472	4.92006	4.54894
ENSG00000204149	AGAP6	protein_coding	6.07675	6.35341	6.1505	6.45965	6.8497	6.47334	6.45972	6.62385	6.30178	5.92525	6.15584	6.50997	6.81247	6.77443	6.46162	6.18502	6.47824	5.74557	5.80285	5.99174	5.84214
ENSG00000204172	AGAP9	protein_coding	6.04934	6.45497	6.40638	6.69459	6.98629	6.66475	7.20192	6.99594	6.42205	6.50201	6.79667	6.83627	6.84978	6.66726	6.40997	6.17208	6.77696	5.98894	5.90068	6.33943	6.12938
ENSG00000273540	AGBL1	protein_coding	0	0	0	0.181965	0	0.185593	0	0.906129	0.28054	0.354558	0.503412	0	0	0	0	0	0	0	0	0	0
ENSG00000165923	AGBL2	protein_coding	3.08866	1.8651	3.42697	2.22216	1.0982	2.19334	2.1257	0.567064	2.57692	2.88531	2.36198	1.15269	1.12019	1.7126	0.591295	0.874283	0.163566	0	0	0.6449	0.370641
ENSG00000146856	AGBL3	protein_coding	1.56528	2.19703	1.62225	0.907088	1.43945	0.712346	1.35246	1.28998	0.846885	0.47373	1.11448	0.060304	0.843379	0.468213	0.369627	0.781897	1.07118	0.781331	0.79475	0.230586	0.148973
ENSG00000186094	AGBL4	protein_coding	0.562646	0	0	2.36167	2.11584	1.80191	2.07534	2.05881	2.68785	2.21994	2.73831	2.12626	2.25246	2.58183	2.23814	2.12203	1.61776	1.74295	1.81526	2.56566	1.96857
ENSG00000084693	AGBL5	protein_coding	9.34852	7.87591	9.10028	8.21131	8.43774	8.59846	8.40459	8.53742	8.6719	8.54936	8.53506	6.41575	6.2006	6.27004	6.32136	7.00203	6.85742	6.78619	6.72483	6.69851	6.69371
ENSG00000204305	AGER	protein_coding	5.57207	5.65261	5.97128	7.11246	6.00692	5.90463	5.96676	6.30831	6.46239	6.02972	6.49755	5.75422	5.59243	5.63802	5.06844	5.71908	5.97481	5.44836	5.38351	5.27382	5.17459
ENSG00000173744	AGFG1	protein_coding	7.30077	6.97828	7.21844	7.81989	7.64212	7.46989	7.49686	7.31845	7.53835	7.27025	7.01552	7.12948	7.10822	7.00372	7.10456	7.03654	6.92455	6.95816	6.90843	6.90376	6.89316
ENSG00000106351	AGFG2	protein_coding	4.15356	4.10953	4.43159	5.73564	5.50053	5.72423	5.64767	5.10602	5.55721	5.23845	5.24393	5.37081	5.46254	5.58191	5.49713	5.2995	5.31226	4.95709	4.9629	5.02362	4.93727
ENSG00000164252	AGGF1	protein_coding	6.93399	6.36342	6.88494	7.04935	7.53608	7.52802	7.77827	7.59461	6.98449	7.33526	6.97747	6.96652	6.28842	6.61779	6.33823	6.69508	7.06712	6.88281	6.82208	6.90363	6.86703
ENSG00000006530	AGK	protein_coding	5.82441	5.28659	5.70887	5.26454	5.46619	5.30044	5.5996	5.58116	5.14384	5.29856	5.21128	4.82515	4.63499	4.56221	4.59456	4.94903	4.86118	4.68151	4.70433	4.81001	4.77404
ENSG00000162688	AGL	protein_coding	5.75739	5.88858	5.9131	9.28924	9.17957	9.0835	8.60198	8.52685	8.85011	8.43293	8.13718	9.32256	9.0886	8.90813	9.16361	8.4836	8.70586	8.44594	8.42715	8.69355	8.53228
ENSG00000116771	AGMAT	protein_coding	6.1073	5.67845	5.76394	4.17964	4.53807	4.59773	4.27336	4.50792	4.65516	4.10536	4.15468	3.88461	3.94522	3.70755	3.96652	3.98471	2.84657	3.57087	3.49352	3.53406	3.2952
ENSG00000187546	AGMO	protein_coding	0.805842	0.522692	0.45216	2.01994	0.660966	0.604164	0.840694	0	0.858532	0.611381	1.21305	0	0	0.909349	0	0.807996	0	0.585038	1.04324	0	0.175072
ENSG00000092847	AGO1	protein_coding	7.59563	8.02085	7.4876	8.29749	8.19206	8.21874	8.26328	8.09272	8.24615	8.26033	7.95193	8.99066	8.69207	8.67708	8.35507	8.60875	9.07093	8.88373	8.87718	8.80934	8.88828
ENSG00000123908	AGO2	protein_coding	7.57833	8.33647	7.48293	7.15989	6.81057	6.83275	6.81459	6.58062	7.03194	6.67866	6.44823	7.32066	7.33048	7.27683	7.35014	7.14239	7.57197	7.37282	7.29628	7.28411	7.35235
ENSG00000126070	AGO3	protein_coding	4.00154	4.26229	4.08871	2.98381	2.97286	3.22292	3.25079	3.33787	3.0308	3.3596	3.02776	3.00576	3.42786	3.1311	3.33596	3.22108	3.7116	3.22837	3.47718	3.28749	3.13116
ENSG00000134698	AGO4	protein_coding	5.55607	5.38975	5.6723	5.94096	5.97588	5.78267	6.05667	5.99491	5.99457	6.17837	6.18232	6.19139	6.15239	6.02711	5.8938	5.76816	6.34308	6.11867	6.06971	6.03383	6.12906
ENSG00000204310	AGPAT1	protein_coding	10.0453	8.99743	9.78235	8.77433	8.97021	9.18403	9.23089	9.20889	9.27248	9.16316	9.30581	7.84727	7.75233	7.82819	7.7179	8.18969	8.10762	8.46465	8.30668	8.30798	8.36412
ENSG00000169692	AGPAT2	protein_coding	8.29276	7.8076	8.30559	9.98781	10.2885	10.4581	10.3023	10.2392	10.1335	10.2686	10.1796	9.48662	10.3289	10.3629	10.4948	9.43024	9.27161	10.0244	9.97466	9.73496	9.83396
ENSG00000160216	AGPAT3	protein_coding	4.63415	3.95298	4.67271	5.46284	5.94918	5.73137	5.5033	5.06978	5.39462	5.2086	4.69851	5.03243	5.41224	5.15993	5.23495	5.57109	4.89705	5.32943	5.32709	5.24691	5.16409
ENSG00000026652	AGPAT4	protein_coding	6.16636	5.62808	6.04384	4.93798	4.89398	4.60114	4.4704	4.11985	4.58724	4.07458	4.18025	4.48182	4.45346	4.25324	3.65364	4.03521	4.53017	4.10282	3.96012	3.96711	4.1158
ENSG00000155189	AGPAT5	protein_coding	7.86611	7.60254	7.7771	5.53662	5.42504	5.85442	5.73078	5.77524	6.20622	5.89359	6.0261	5.30242	5.21994	5.31485	5.26362	5.08951	5.37879	5.34729	5.48829	5.56967	5.62556
ENSG00000018510	AGPS	protein_coding	7.01417	6.70803	7.00928	6.37987	6.62961	6.62107	6.56602	6.5847	5.90899	5.89176	5.86703	5.84999	5.76218	5.87676	5.98501	5.98447	5.93024	6.10697	6.07805	6.07596	6.01978
ENSG00000106541	AGR2	protein_coding	0	0	0	0	0	0	0	0.563242	0	0	0	0.462826	0	0	0.772148	0	0	0	0	0	0
ENSG00000188157	AGRN	protein_coding	9.6282	9.56373	9.66217	8.50089	8.92222	9.27996	9.63678	9.32797	9.29662	9.29365	9.16201	9.13011	9.05821	9.35246	8.65116	9.41918	9.15242	9.21237	9.22521	9.1585	9.14821
ENSG00000159723	AGRP	protein_coding	2.17429	2.69358	1.44819	2.19774	0	2.55707	1.5146	3.26889	2.60692	2.23803	1.16234	3.61344	3.25901	1.17335	3.82965	2.33503	3.43167	2.84904	3.40678	2.23118	3.34596
ENSG00000135744	AGT	protein_coding	2.49867	0.606461	0.699683	0	0	0	0	0	0	0	0	0	0.171887	0	0	0.832871	0	0	0	0	0
ENSG00000135049	AGTPBP1	protein_coding	7.54458	7.49941	7.4974	6.99678	7.02209	7.20184	7.1792	6.76434	7.25758	7.18327	6.88064	6.95449	6.57106	6.81463	6.28342	7.16458	7.1645	7.09171	7.02751	7.1077	7.16112
ENSG00000144891	AGTR1	protein_coding	1.02084	0	1.09706	1.03616	1.63149	0.619691	1.15308	2.01305	0.355735	0.627057	1.0621	1.13133	1.03993	1.69124	0.0256104	0.53099	0	0.0449971	0	0	0
ENSG00000180772	AGTR2	protein_coding	0	0	0	0	0	0	0	0	0	0	0.732111	1.67559	4.86549	2.23551	4.36574	0	0	0	0	0	0
ENSG00000177674	AGTRAP	protein_coding	9.03522	8.10986	8.94844	8.99905	8.99942	9.06486	9.22467	9.27255	9.18525	9.18551	9.38465	8.0652	7.64526	7.70063	7.50957	8.0815	8.27859	8.4142	8.287	8.22533	8.38359
ENSG00000172482	AGXT	protein_coding	0	0	0	0	0.325869	0	0	0	0	0	0	0	0	0	0	0	0	0	0	0	0
ENSG00000113492	AGXT2	protein_coding	0	0	1.00184	0	0	0	0	0	0	0	0	0	0	0	0	0	0	0	0	0	0
ENSG00000153207	AHCTF1	protein_coding	7.39208	7.3438	7.32501	7.42115	7.31331	7.17285	7.10585	6.89986	7.15747	6.95995	6.66299	7.20187	7.29141	7.39352	7.5574	7.00306	7.51094	7.25669	7.36994	7.33111	7.26518
ENSG00000101444	AHCY	protein_coding	10.9619	10.4952	10.9412	10.2126	10.7514	10.915	11.104	11.0598	10.5385	10.7084	10.7136	10.0823	9.82919	10.114	10.03	10.0942	10.2467	10.444	10.3397	10.3908	10.3921
ENSG00000168710	AHCYL1	protein_coding	9.21744	8.49382	9.16952	9.58909	9.41414	9.4516	9.65838	9.34403	9.56386	9.62497	9.3986	8.6808	8.48252	8.69511	8.32477	9.1097	8.93983	9.01658	9.04914	8.96039	9.04875
ENSG00000158467	AHCYL2	protein_coding	6.28505	5.90776	6.28063	7.46642	7.71132	7.3248	7.58315	7.13889	7.12175	7.51963	7.43931	7.3495	7.06415	7.18582	7.06103	7.25709	7.13536	7.187	7.22014	7.16185	7.14133
ENSG00000126705	AHDC1	protein_coding	7.40018	7.26675	7.3055	6.04372	5.81155	5.91862	6.07733	5.59728	5.81878	5.92036	5.7944	5.9192	6.32992	5.88316	6.13468	5.93129	6.43939	6.45422	6.46111	6.26908	6.4535
ENSG00000135541	AHI1	protein_coding	4.58824	4.17659	4.48666	2.80531	2.6221	2.43301	2.51927	2.21538	2.56613	2.36121	3.05141	1.61692	2.74792	1.90553	2.02578	2.33851	1.70797	2.36709	1.71393	1.60788	1.59867
ENSG00000124942	AHNAK	protein_coding	2.84912	3.38677	2.87649	6.71951	6.51423	6.74763	6.87895	6.1549	6.92197	7.06889	6.36627	7.84735	9.02732	8.62699	8.93097	8.73811	8.82085	8.6988	9.00365	8.73625	8.96253
ENSG00000185567	AHNAK2	protein_coding	2.92076	3.26342	2.31373	2.27551	2.28818	2.88878	3.89685	3.10234	3.5943	4.6047	3.88223	4.46603	4.81915	5.68066	4.5502	5.76639	4.96233	5.99089	6.24927	5.61082	5.80888
ENSG00000106546	AHR	protein_coding	4.22277	4.17049	4.25751	3.5303	1.94445	2.7888	2.61139	2.8541	3.82451	2.62621	3.00898	3.29893	3.39381	3.58466	3.20702	2.87467	2.73865	3.4488	3.42745	3.13906	3.09655
ENSG00000100591	AHSA1	protein_coding	9.49818	8.45915	9.48758	10.1052	10.4974	10.5994	10.4696	10.5945	10.2287	10.3749	10.4602	9.29007	9.03307	9.27956	9.32318	8.96869	9.04731	9.18181	9.05851	9.142	9.17815
ENSG00000145192	AHSG	protein_coding	0.854065	1.53984	1.62571	1.40554	0	0.506961	0	0.67418	0.909027	0.890992	0	0.0446597	0.690231	0	0.67591	1.18129	0	0	0	0	0
ENSG00000169877	AHSP	protein_coding	6.51035	4.93659	6.53365	0	0	0	0	0	0	0	0	0.53452	1.18009	1.09443	1.16577	1.25611	0.545397	0.77012	1.00593	0.567299	0.945117
ENSG00000111732	AICDA	protein_coding	0.365129	0	1.04452	2.26986	1.42103	2.00111	1.71518	2.13714	1.17128	2.31069	2.30979	0	0.617704	1.3394	1.18835	1.01565	1.15293	1.52966	0.765473	1.32684	1.19008
ENSG00000186063	AIDA	protein_coding	8.56544	7.7202	8.54361	7.80326	7.85541	8.13218	8.03442	8.114	8.13163	7.976	8.10707	7.02217	6.89299	7.10582	7.36214	7.26193	7.15374	7.32987	7.31061	7.33388	7.42475
ENSG00000204472	AIF1	protein_coding	6.63841	5.22197	6.40834	0	0	0	0	0	0	0	2.01586	0.293829	0.9394	1.4387	0	0.0154218	0	0	0	0	0
ENSG00000126878	AIF1L	protein_coding	9.70449	9.19617	9.70079	8.89694	8.71179	8.379	8.38645	8.13699	8.45537	8.37686	8.23664	7.93156	7.74686	7.6612	7.67396	8.04636	8.06534	8.16631	8.11318	8.24873	8.22171
ENSG00000156709	AIFM1	protein_coding	8.29409	5.69006	8.19586	8.73952	8.09855	8.2036	8.48069	8.49329	8.742	8.91232	9.05006	6.14259	6.04246	6.19166	6.1954	6.41467	6.3226	6.54944	6.56444	6.57097	6.61256
ENSG00000042286	AIFM2	protein_coding	4.50982	4.45672	4.654	5.94238	6.23865	5.99706	5.78551	6.1271	5.68316	5.95908	6.09258	5.49996	5.37668	5.46541	5.57898	5.47668	4.97241	5.48852	5.16991	5.35153	5.37899
ENSG00000183773	AIFM3	protein_coding	2.83389	2.35891	2.70086	2.79091	3.09225	2.62823	2.51823	3.0587	2.90355	2.93752	3.26038	2.87487	3.21232	3.28893	3.198	2.94042	2.57762	3.16492	2.85529	2.63347	3.19974
ENSG00000146416	AIG1	protein_coding	5.81671	5.035	5.97375	2.55567	1.89378	2.28961	1.51007	2.30883	3.30277	2.07256	2.0717	0.116914	0.762485	0.998754	0	1.57547	1.82823	1.89683	2.73128	1.99099	1.89674
ENSG00000163568	AIM2	protein_coding	3.46299	3.26711	3.24138	0	0	0	0	0	1.02713	0	1.81721	0	0	0	0	0	0	0	0	0	0
ENSG00000164022	AIMP1	protein_coding	7.40813	5.42124	7.39293	8.05039	8.2491	8.11311	8.11739	8.27053	8.0252	7.98	8.18738	6.56385	6.31865	6.23549	6.35115	6.02887	6.46677	6.3048	6.2829	6.3222	6.27569
ENSG00000106305	AIMP2	protein_coding	9.1356	8.18735	9.16745	8.51316	8.60298	8.72492	8.71209	8.79801	8.72603	8.58396	8.74474	7.57974	7.73611	7.60108	7.59746	7.11003	7.52963	7.21139	7.2088	7.33622	7.43339
ENSG00000110711	AIP	protein_coding	8.05489	7.40391	8.14514	8.47112	8.51219	8.52143	8.67628	8.57237	8.3303	8.7768	8.85083	7.84083	7.74556	7.59048	7.76946	8.0495	8.25802	8.30625	8.09033	8.08853	8.29705
ENSG00000129221	AIPL1	protein_coding	2.62398	2.07173	2.93137	0.297802	1.36162	1.74046	1.64909	2.86668	2.49496	3.57633	3.9301	1.70054	2.65096	2.42091	1.56625	2.5826	1.32439	2.65603	3.17195	3.23082	2.97787
ENSG00000160224	AIRE	protein_coding	0.252512	0	0.509424	7.3531	8.19892	7.51651	8.11382	8.92502	7.08451	7.92508	8.57737	9.25097	9.08871	8.48664	9.01372	8.86158	7.94627	8.46833	8.55881	8.58447	8.46832
ENSG00000196581	AJAP1	protein_coding	3.171	3.47368	3.1329	1.54346	0.880052	1.40858	1.50085	1.64536	2.40929	2.61196	2.14784	2.02666	2.51303	3.2484	3.00121	3.31152	2.21938	2.93764	2.93978	2.69379	2.95613
ENSG00000129474	AJUBA	protein_coding	7.67983	7.58114	7.71224	6.01463	6.30285	6.12208	6.47968	6.01577	6.04688	6.07897	5.6722	6.40596	6.24693	6.18795	5.93925	6.00102	6.30466	6.69135	6.67431	6.70361	6.66088
ENSG00000106992	AK1	protein_coding	7.13	5.97993	7.32343	5.75094	6.23617	6.34418	6.82243	6.73308	5.94866	6.79783	6.81084	5.1519	5.27092	5.46537	5.67164	5.32967	4.7517	5.5561	5.28941	5.74963	5.8035
ENSG00000004455	AK2	protein_coding	8.40827	6.86147	8.42591	8.95521	9.04693	9.23171	9.38201	9.35008	9.20153	9.46598	9.45096	7.53008	7.18734	7.33957	7.22833	7.32338	7.60382	7.42509	7.45072	7.38557	7.51219
ENSG00000147853	AK3	protein_coding	6.95387	5.95452	7.03966	5.84137	6.17796	6.27082	7.03459	6.49032	6.5873	7.00104	6.73428	5.87267	6.00001	6.00325	5.60289	6.40284	5.98649	6.57467	6.55423	6.44415	6.4971
ENSG00000162433	AK4	protein_coding	9.28837	8.88337	9.08276	9.5121	9.38068	9.28915	8.90169	9.46417	8.99255	9.07502	9.13987	8.21429	8.15716	8.36858	9.06024	6.83788	7.75132	8.01486	8.02839	8.01209	7.84295
ENSG00000154027	AK5	protein_coding	4.0404	3.55796	4.02695	4.17749	3.93121	3.76801	4.1494	3.69703	4.11916	4.67394	3.84227	2.61841	2.77856	2.8304	2.86857	2.7421	2.8443	2.36859	2.23667	2.09176	2.17585
ENSG00000085231	AK6	protein_coding	8.10484	6.78396	8.06231	8.38375	8.63681	8.51201	8.18362	8.44412	8.25072	8.21199	8.01276	6.83647	6.687	6.87086	7.04819	6.74734	6.95137	6.9404	6.79524	6.85571	6.74719
ENSG00000140057	AK7	protein_coding	4.49469	3.84298	4.59612	1.75834	1.974	2.50595	2.74283	2.6547	3.10609	3.16641	3.22519	1.37781	2.18385	2.24258	1.9216	0.819299	2.38869	2.11091	2.15408	2.13048	2.5083
ENSG00000165695	AK8	protein_coding	2.64209	1.61688	2.21006	3.66779	2.37831	3.09024	2.95497	3.12659	3.50177	3.273	3.10778	2.32815	2.8038	1.71814	1.1114	1.68717	2.07599	2.56375	2.79956	2.09789	2.15379
ENSG00000155085	AK9	protein_coding	1.90573	0.784762	2.31876	0.538427	1.75473	2.11317	1.87568	2.91383	1.1082	1.5699	1.0869	0	0.0871537	0	0	0	0	0	0	0	0
ENSG00000121057	AKAP1	protein_coding	9.32366	9.00228	9.35435	10.2381	9.9454	9.68921	9.4574	9.53259	9.65792	9.63239	9.4425	9.82631	9.20544	9.11705	9.09411	9.01635	9.10971	9.08463	9.04863	9.12182	9.06953
ENSG00000108599	AKAP10	protein_coding	6.0901	6.10239	6.14987	6.87413	6.98422	6.83523	7.01276	6.68685	6.83993	6.7261	6.69807	6.6114	6.49027	6.37667	6.2634	6.09346	6.65897	6.56573	6.73214	6.68765	6.78246
ENSG00000023516	AKAP11	protein_coding	5.97107	6.1765	5.98045	5.17425	5.14931	5.17021	5.11989	4.7313	5.12274	4.85208	4.45251	5.26383	5.37824	5.04778	5.17722	5.45009	5.35604	5.20253	5.41331	5.3081	5.48672
ENSG00000131016	AKAP12	protein_coding	8.65016	8.41487	8.52036	9.8035	10.1789	10.3587	9.86126	9.94263	10.2057	9.73111	9.53579	9.88139	10.2256	10.1513	10.191	9.67234	9.97623	10.1361	10.1704	10.0814	10.1116
ENSG00000170776	AKAP13	protein_coding	5.84491	6.37317	5.7569	4.8857	4.76105	4.8382	5.07055	4.8542	5.12143	5.08965	5.0259	5.4065	5.94053	6.01046	5.77803	5.67201	5.94543	5.77856	5.87151	5.66368	5.73426
ENSG00000186471	AKAP14	protein_coding	2.66756	1.13936	2.60398	0	0.919213	0	0	0	2.11272	0	0	0.381147	0.0267178	0	1.0124	0.10274	1.39202	1.20171	1.43752	0	0
ENSG00000197976	AKAP17A	protein_coding	8.38119	7.82868	8.28103	9.54271	9.37156	9.03005	9.07114	8.99219	9.03367	9.07609	9.07807	8.93688	8.79425	8.74802	8.86762	8.64518	9.16857	8.98313	8.9481	9.00127	8.95684
ENSG00000111254	AKAP3	protein_coding	1.43605	1.07427	2.02047	7.36168	5.90824	5.72346	5.72189	5.80741	6.48324	6.7956	6.34657	5.02571	4.93125	4.99144	5.47086	5.3475	6.03198	5.51358	5.45989	5.71806	5.58463
ENSG00000147081	AKAP4	protein_coding	0	0	0	0	0	0	0	0	0	0.392606	0	0	0	0	0	0	0	0	0	0	0
ENSG00000179841	AKAP5	protein_coding	3.49109	3.19814	3.95461	2.29042	2.98902	3.4674	3.30415	3.09697	3.02163	2.98761	2.62367	1.86838	2.20201	2.46782	2.49963	2.32694	2.75373	2.42591	2.81373	2.53859	2.10905
ENSG00000151320	AKAP6	protein_coding	0.896755	0.0638457	0.978785	1.10964	1.34069	0.463001	0.588336	1.30581	0.798727	0.365093	0.741048	0.16361	0	0	0.184807	0.834577	0	0	0	0	0
ENSG00000118507	AKAP7	protein_coding	5.38257	4.81749	5.6153	3.67088	4.15359	4.12556	3.80476	3.73967	4.16512	4.07653	3.52408	3.21557	3.14125	3.36045	2.56303	3.80224	3.50656	3.70991	3.60755	3.24835	3.92734
ENSG00000105127	AKAP8	protein_coding	7.56764	7.17876	7.54089	8.33248	8.36348	8.16293	8.00174	8.13247	8.02483	7.93508	7.90905	7.95587	7.95436	8.01294	8.02008	7.66505	7.7682	7.56044	7.65203	7.72973	7.71777
ENSG00000011243	AKAP8L	protein_coding	9.00224	8.40341	9.00464	8.48121	8.48533	8.41148	8.93054	8.7248	8.53512	8.77331	9.0283	8.10231	8.06855	8.30885	8.09771	8.43179	8.3674	8.31009	8.37115	8.19902	8.26896
ENSG00000127914	AKAP9	protein_coding	6.09733	5.38854	5.8308	5.79539	5.68641	5.43706	5.53687	5.53314	5.76294	5.64611	5.43237	4.81721	4.96241	4.87374	4.62616	4.7014	5.10382	4.80037	5.02091	4.84787	4.84568
ENSG00000166452	AKIP1	protein_coding	6.39003	5.88534	6.32111	6.19568	6.07967	6.40896	6.27607	6.09065	6.16224	6.58004	6.73747	5.57595	5.63656	5.96593	5.60713	5.61947	6.38268	5.80149	5.9649	5.81384	6.22601
ENSG00000174574	AKIRIN1	protein_coding	10.3479	9.92731	10.2631	9.90308	10.0369	10.0561	10.0022	9.95422	10.0019	9.92799	9.65502	9.59422	9.54094	9.56201	9.43259	9.95732	9.53018	9.88025	9.82434	9.86316	9.89035
ENSG00000135334	AKIRIN2	protein_coding	9.927	8.85126	9.60592	9.91305	10.0579	9.9897	10.0218	9.86757	10.1595	10.1196	10.0521	9.17019	9.01776	9.1545	9.13798	9.16191	8.98769	9.1516	9.16791	9.09671	9.23736
ENSG00000106948	AKNA	protein_coding	7.01457	6.77992	6.60348	8.08864	7.80894	7.79903	8.35513	7.78565	8.24328	8.34351	8.03006	8.27868	8.20135	8.38349	7.88874	8.4029	8.18933	8.33384	8.29407	8.14719	8.20971
ENSG00000162641	AKNAD1	protein_coding	0.241299	1.89072	0	0.948184	0.277532	0.46433	1.28891	1.65471	0.48105	0.657971	1.23099	2.88923	2.50505	2.92189	2.2277	2.751	3.23959	4.04928	3.72321	3.61108	3.79364
ENSG00000117448	AKR1A1	protein_coding	9.50682	9.193	9.71011	9.75928	9.4632	9.30947	9.62862	9.66875	9.46649	9.84426	10.0375	9.54308	9.30732	9.11427	9.02211	9.08598	9.67783	9.78715	9.75051	9.76826	9.73874
ENSG00000085662	AKR1B1	protein_coding	8.98146	8.36367	9.04631	7.48605	7.89024	8.32852	8.48325	8.5336	7.8828	7.83432	8.28027	7.12404	6.94217	7.15607	7.17678	7.28949	7.07324	7.45558	7.30235	7.49547	7.50192
ENSG00000198074	AKR1B10	protein_coding	0	0	0	0.599612	0	0	0	0	0	0	0	0	0.427034	0.341374	0.412713	0	0	0	0	0	0
ENSG00000227471	AKR1B15	protein_coding	0	0	0	0	0	0	0	0	0	0	0.358734	0	0	0	0.0792767	0	0	0	0	0	0
ENSG00000187134	AKR1C1	protein_coding	1.33989	0.556046	1.2364	0	0	0	0	0	0	0.147974	0	0	0	0	0	0	0	0	0	0	0
ENSG00000151632	AKR1C2	protein_coding	0.501291	0	0.778576	0	0	0	0	0	0	0	0	0	0	0	0	0	0	0	0	0	0
ENSG00000196139	AKR1C3	protein_coding	2.59298	1.9219	2.43027	0	0	0	0	0	0	0	0	0	0	0	0	0	0	0	0	0	0
ENSG00000122787	AKR1D1	protein_coding	0	0	0.255243	0.342297	0	0	0	0.471847	0	0.35329	0	0	0	0	0.0532507	0	0	0	0	0	0
ENSG00000165568	AKR1E2	protein_coding	3.98263	3.79309	3.81906	0.812304	0.517374	1.55099	2.51005	2.56447	2.07694	2.86139	2.29687	1.65637	1.78736	0.479312	1.77304	1.86339	1.66724	3.0936	3.32941	2.68914	1.33
ENSG00000053371	AKR7A2	protein_coding	8.84772	8.16254	8.75435	8.22176	8.22381	8.26925	8.66432	8.46378	8.29419	8.65035	8.73085	7.59195	7.25974	7.5048	7.44514	7.91019	7.97567	8.23939	8.17119	8.07921	8.16856
ENSG00000162482	AKR7A3	protein_coding	3.2983	4.40684	3.27738	2.8106	3.12478	3.45724	3.90821	3.43003	3.03638	3.00231	4.1169	4.45598	4.87916	4.41017	4.7653	4.29622	4.24447	4.08586	4.75231	4.16683	3.82476
ENSG00000142208	AKT1	protein_coding	7.32236	7.06152	7.4384	7.60181	7.52631	7.43977	7.70975	7.6017	7.31421	7.47309	7.51003	7.46475	7.30895	7.24163	7.25524	7.38011	7.23867	7.36976	7.29812	7.31346	7.36666
ENSG00000204673	AKT1S1	protein_coding	8.00446	6.92506	7.89968	9.04866	9.27899	8.95724	8.76832	8.92424	8.84308	8.61872	8.63146	7.998	7.83884	7.8952	7.99124	7.63073	7.44031	7.71528	7.5714	7.66317	7.62724
ENSG00000105221	AKT2	protein_coding	7.57676	6.88352	7.59557	7.82845	8.04827	8.0108	8.0746	8.05705	7.91554	7.89413	7.92958	7.09276	6.95034	6.93465	6.95254	7.06348	7.19725	7.14789	7.01571	7.17726	7.07492
ENSG00000117020	AKT3	protein_coding	6.02511	5.59646	5.95216	4.75677	5.22153	4.97402	4.84318	4.8016	4.82294	4.65423	4.63586	3.88705	3.97074	3.82368	4.01532	3.90238	3.92101	4.01395	4.04089	4.24176	4.06455
ENSG00000166971	AKTIP	protein_coding	5.18912	4.47256	4.99496	5.73426	5.52211	5.52047	5.19008	5.30827	5.3598	5.05555	4.93072	4.77743	4.77092	4.64842	4.86178	4.68004	4.76497	4.38499	4.69063	4.55793	4.53595
ENSG00000226644	AL121899.1	lincRNA	4.36919	3.2389	4.25863	2.94361	2.26871	3.25466	1.84748	1.77301	0	2.15959	0	0.480682	2.12625	1.04059	2.11193	1.20228	0.491559	0.716282	2.53706	0.513461	0.891279
ENSG00000203496	AL133216.1	lincRNA	1.15757	2.41081	0	2.25405	2.40659	1.83466	2.29379	1.49352	2.66703	2.90905	1.84898	2.06763	4.17263	2.94947	3.02081	2.78922	3.24843	2.62516	1.53904	2.90776	1.47822
ENSG00000276759	AL353753.1	lincRNA	0	0	0	0	0	0	0	0	0	0	0.860373	0	0.0391016	0	0	0	0	0	0	0	0
ENSG00000229582	AL358074.1	processed_transcript	1.53395	1.43079	1.69531	0.47211	0	2.18848	1.13911	1.42117	2.23542	0.486619	1.58699	2.93561	2.80357	1.71791	1.30382	2.24216	0.683449	1.17121	1.82206	1.38342	0.761241
ENSG00000237378	AL445989.1	protein_coding	0	0	0	0.924761	0	0	0	0	0	0	0	0	0.228907	0.143247	0.214586	0	0	0	0	0	0
ENSG00000273639	AL512310.11	processed_transcript	0	2.60374	1.62132	0	0	0	0	0	0	0	0	1.26056	1.90613	1.82047	3.47677	1.98215	2.27143	1.49616	2.31693	2.29333	3.25612
ENSG00000238009	AL627309.1	lincRNA	2.34556	4.2756	2.84859	2.73113	2.72163	2.58697	2.66251	3.53958	2.961	3.19074	2.66258	4.11942	4.3556	4.02483	3.92624	2.67955	3.94972	3.07491	3.79615	3.60079	2.92798
ENSG00000148218	ALAD	protein_coding	6.36823	5.18918	6.4025	7.86684	8.06449	8.01329	7.994	7.87228	7.48536	7.63357	7.59153	6.94554	6.57296	6.64296	6.32954	6.62319	7.17675	6.85243	6.7899	6.80003	6.64597
ENSG00000023330	ALAS1	protein_coding	8.98978	7.81448	8.83258	9.19583	8.735	8.63258	8.76173	8.62013	8.67614	8.63332	8.6657	7.5272	7.53638	7.55293	7.96781	7.42132	7.77383	7.77682	7.75332	7.77968	8.02884
ENSG00000158578	ALAS2	protein_coding	1.63066	1.91732	1.16206	0	0	0.523294	0	0	0	0	0.529365	0.159106	2.38964	1.71902	0.790357	0.8807	2.75495	1.39471	0.630519	1.41428	0.569703
ENSG00000163631	ALB	protein_coding	0.33434	0	0	0	0	0	0	0.469616	0	0	0	0	0	0	0	0	0	0	0	0	0
ENSG00000170017	ALCAM	protein_coding	6.42845	6.11828	6.36949	0.466547	0	1.0284	0.480565	0.940641	0.962237	1.03914	0.942909	0.0858003	1.31633	1.41125	0.980085	2.69492	0	0.906363	1.48321	0.884113	0.174469
ENSG00000161618	ALDH16A1	protein_coding	8.04035	7.8828	8.1551	8.54498	8.09246	7.92817	8.0332	7.94468	8.35857	8.43352	8.36634	8.34021	8.12785	7.8942	7.82045	7.92386	7.8508	8.04168	7.95904	8.01685	7.8535
ENSG00000059573	ALDH18A1	protein_coding	9.38934	9.0211	9.34726	8.43723	8.14783	8.46342	8.5712	8.50125	8.77394	8.76888	8.75772	8.17203	8.0206	8.0694	8.0203	8.24862	8.26469	8.37792	8.27463	8.20784	8.42645
ENSG00000165092	ALDH1A1	protein_coding	2.51755	0	2.23887	0	0.45112	0	0	0	0	0.415062	0.414779	0	0	0	0	0	0	0	0	0	0
ENSG00000128918	ALDH1A2	protein_coding	0.526481	0	0.649639	0.837495	0.174131	0.545214	0	0.217141	0.442564	0	0.76418	0	0	0	0	0	0	0	0.0563443	0	0
ENSG00000184254	ALDH1A3	protein_coding	4.11013	4.01647	4.49423	3.49509	4.50409	4.72979	5.70957	5.52458	4.35799	5.04962	5.07911	4.85038	5.28895	4.75208	4.92145	5.49872	4.56937	5.52052	5.80313	5.45376	5.56277
ENSG00000137124	ALDH1B1	protein_coding	9.50867	8.86463	9.56071	6.85675	7.25284	7.31065	7.32485	7.73588	6.88275	7.05662	7.30846	6.79086	6.20553	6.24851	6.38011	6.57173	6.59676	6.72273	6.63367	6.6369	6.85383
ENSG00000144908	ALDH1L1	protein_coding	1.16342	1.11207	1.1401	1.18014	1.24403	0.806128	2.36152	2.30657	1.31586	1.98874	2.47335	1.80757	2.3585	3.18462	1.50593	2.83728	2.60935	2.70974	3.10905	2.70856	2.79547
ENSG00000136010	ALDH1L2	protein_coding	3.70766	3.6268	3.9897	6.4276	6.98584	7.26158	7.59741	7.1708	7.16399	7.39186	6.64749	6.44693	6.29868	6.57355	5.78646	6.52118	6.13322	6.56793	6.56012	6.44069	6.43672
ENSG00000111275	ALDH2	protein_coding	6.85386	6.10545	6.8586	8.70777	8.9782	8.81506	9.14924	8.53829	8.66112	8.9303	8.54361	8.04264	7.44654	7.54972	7.16208	8.09974	8.22092	8.27008	8.17867	8.12058	8.16102
ENSG00000108602	ALDH3A1	protein_coding	1.99986	0.217914	1.5226	0.957829	1.05337	1.54835	1.30073	1.43401	1.17247	2.06132	1.67601	0.97427	1.75735	1.38218	1.45352	1.18129	0.248181	1.05787	0.931109	0.492475	0.870294
ENSG00000072210	ALDH3A2	protein_coding	7.04847	5.52157	7.06884	7.92036	7.80515	7.88152	7.98327	7.89323	7.70848	7.97737	7.83435	6.39379	5.98727	5.91918	5.77423	6.27504	6.54589	6.30575	6.26739	6.26334	6.28689
ENSG00000006534	ALDH3B1	protein_coding	3.45855	4.03861	3.79246	2.01204	1.07136	1.98447	2.61809	1.99579	1.74352	2.19283	2.40138	3.21937	3.19751	3.16735	3.00262	3.18607	3.13832	2.11512	2.74325	2.33856	2.53804
ENSG00000132746	ALDH3B2	protein_coding	0.352308	0	0.267987	3.71636	1.70307	1.10682	0	0.860846	2.74679	1.30057	1.2999	0	0	0	0	0.0411849	1.20494	1.67067	0.206041	1.57476	2.05212
ENSG00000159423	ALDH4A1	protein_coding	8.11595	7.62794	8.13998	8.43098	8.58252	8.60617	8.7068	8.78389	8.28738	8.3977	8.47576	7.50678	7.34375	7.32917	7.18871	7.73995	7.43372	7.75563	7.60632	7.80065	7.8246
ENSG00000112294	ALDH5A1	protein_coding	4.98967	4.10513	4.88583	4.78784	4.84493	4.85125	4.77883	4.75716	4.89206	5.16817	4.89554	4.27366	4.22909	3.92103	4.00645	3.58021	3.54506	3.75719	3.915	4.11379	4.20782
ENSG00000119711	ALDH6A1	protein_coding	6.42952	6.26945	6.39805	5.57409	5.39928	5.81181	5.63348	5.66671	5.72334	5.65308	5.43772	5.3712	5.40169	5.48798	4.86495	5.81297	5.67267	5.89414	5.76085	5.68479	5.86669
ENSG00000164904	ALDH7A1	protein_coding	6.95218	6.46378	7.00072	6.0932	6.81015	6.98862	6.93666	7.08664	6.41472	6.7338	6.84959	5.59819	5.38942	5.54371	5.20001	5.89245	6.061	6.12215	6.05176	6.05485	6.18503
ENSG00000118514	ALDH8A1	protein_coding	0.955509	0.435829	0.759717	0	0.79042	0	0	0	0	0	0.732914	0	0	0	0.308862	0	0.103526	0	0	0	0
ENSG00000143149	ALDH9A1	protein_coding	8.81386	8.37038	8.73604	7.1142	6.97143	7.51736	7.32698	7.3629	8.02899	8.13096	8.14303	6.59937	6.58796	6.63143	6.54637	6.83211	6.46622	6.66804	6.54293	6.65594	6.86215
ENSG00000149925	ALDOA	protein_coding	12.5888	11.8223	12.3982	12.8966	12.9437	13.2824	13.4804	13.5679	13.4436	13.7822	13.678	12.5307	11.9884	12.1211	11.8614	12.0822	12.9289	13.1082	13.0635	13.0279	13.1106
ENSG00000136872	ALDOB	protein_coding	0	0	0	0	0	0	0	0	0	0	0	0	0	0	0	0	0	0	0.114114	0	0
ENSG00000109107	ALDOC	protein_coding	9.23742	8.61825	9.03779	7.69852	8.52752	9.28372	9.73877	9.68607	9.38505	10.048	9.99763	8.31261	7.50107	7.8619	7.3456	8.04738	9.43734	9.30437	9.22529	9.19192	9.30905
ENSG00000033011	ALG1	protein_coding	7.2787	6.56784	7.35262	6.84019	6.67864	6.80565	6.44831	6.743	6.96458	6.72235	6.95663	5.82949	5.75475	5.83638	5.93897	5.73292	5.57302	5.61861	5.4114	5.86943	5.66585
ENSG00000139133	ALG10	protein_coding	4.54594	5.02272	4.49376	3.78956	4.09822	4.17775	4.10503	3.97865	3.98306	4.08718	3.69285	3.7264	3.76711	3.74035	3.65968	3.5801	4.20567	3.70292	3.53155	3.83614	4.07646
ENSG00000175548	ALG10B	protein_coding	2.94044	2.31594	2.62333	2.5331	2.31675	2.59828	2.50164	2.41641	2.64842	2.91826	2.53346	2.65394	2.66724	2.40261	2.26959	3.14015	2.72557	2.15773	2.49308	2.62329	2.52537
ENSG00000253710	ALG11	protein_coding	6.21577	5.84436	6.08437	6.37527	5.93488	5.886	5.74382	5.71746	6.11283	5.81681	5.8643	5.94768	5.80544	5.96661	5.79373	5.62156	5.83536	5.61562	5.49143	5.76536	5.61169
ENSG00000182858	ALG12	protein_coding	7.01789	6.66598	6.89115	7.54413	7.40275	7.09455	7.0843	7.25801	7.26938	7.18924	7.22965	6.66316	6.57041	6.52822	6.49011	6.39085	6.72207	6.73062	6.60157	6.79995	6.62371
ENSG00000101901	ALG13	protein_coding	7.38371	6.9192	7.33242	5.84731	5.66635	5.58343	6.03644	6.07858	6.33453	6.15348	6.31821	5.67218	5.98127	5.73397	5.86003	6.45056	6.23248	6.19561	6.24031	6.06635	6.34668
ENSG00000172339	ALG14	protein_coding	2.58782	1.30614	2.75563	3.32233	3.42391	2.59277	2.39726	2.46424	2.89846	2.14957	2.30008	1.03891	1.89093	0.985847	0.969723	0.645028	0.671277	0.661535	0.394847	0.693179	1.071
ENSG00000189366	ALG1L	protein_coding	5.40588	5.69973	5.32792	4.10911	4.9393	4.5321	4.88818	4.86721	5.15426	5.55597	4.48034	5.40864	5.20006	5.27194	4.73323	5.03508	4.86493	5.21893	5.08035	5.09628	4.96509
ENSG00000251287	ALG1L2	protein_coding	2.52994	3.91115	2.02987	1.78157	3.32792	2.97213	4.09521	3.82876	2.90461	1.53343	2.25896	3.97785	4.31308	3.83149	3.82483	3.91517	3.78942	4.11724	3.58253	3.75687	3.13469
ENSG00000119523	ALG2	protein_coding	7.24164	6.55696	7.21562	8.9206	8.72072	8.54775	7.96247	8.12532	8.6267	8.12887	8.00432	7.32721	7.24118	7.20813	7.2076	7.37717	7.28886	7.26431	7.17394	7.25485	7.10242
ENSG00000214160	ALG3	protein_coding	9.00349	7.85447	8.82757	9.31016	9.20825	8.94893	8.92718	8.83772	9.30288	8.77844	9.00984	7.61176	7.60665	7.5463	7.58721	7.37977	7.41293	7.6149	7.59416	7.58646	7.46319
ENSG00000120697	ALG5	protein_coding	6.47307	5.58322	6.45003	7.16092	6.98001	6.66948	6.30792	7.00239	6.62425	6.43828	6.60366	5.66913	5.58739	5.43614	5.60478	5.47534	5.96864	5.93349	5.80402	5.99844	6.06023
ENSG00000088035	ALG6	protein_coding	5.95545	5.23178	6.00178	5.77333	5.49822	5.65544	5.23496	5.44336	5.66968	5.14075	5.25469	4.44626	4.44106	4.29651	3.99234	4.41239	4.56339	4.19459	3.99809	4.3137	4.26267
ENSG00000159063	ALG8	protein_coding	7.72543	7.16236	7.75189	7.48298	7.03986	6.95857	6.45953	6.66547	7.38294	6.69138	7.00322	6.33262	6.11425	6.21763	6.39859	5.95581	6.3514	5.96129	5.91095	6.07677	6.0934
ENSG00000086848	ALG9	protein_coding	5.2022	4.77957	5.17409	5.86509	5.7712	5.77514	5.578	5.64594	5.74918	5.26831	5.49428	5.04217	4.81809	4.79885	4.97453	4.87892	4.88673	5.17941	5.18024	5.04993	4.88833
ENSG00000171094	ALK	protein_coding	0	0	0.123605	0	0	0	0	0.237343	0.178555	0.174085	0.329176	0	0	0.983995	0	0	0	0	0	0	0.304165
ENSG00000196711	ALKAL1	protein_coding	2.6992	2.7618	2.99114	0	0.936992	0	0	0	0.889971	1.41193	1.803	2.41862	2.06419	3.14846	2.63483	1.14021	1.01446	3.11365	2.21196	1.4514	1.41418
ENSG00000189292	ALKAL2	protein_coding	4.73778	4.37601	5.13946	0	0.60877	0	1.2803	0.735242	0	1.53944	1.28035	1.78771	2.26336	2.1777	2.70847	1.33938	1.95059	1.66074	2.25913	1.82049	1.35031
ENSG00000100601	ALKBH1	protein_coding	6.50604	5.68932	6.45147	7.49755	7.80036	7.52771	7.3573	7.59213	7.01622	6.82101	6.75034	6.37898	6.37314	6.4783	6.54964	6.11443	6.71642	6.46824	6.44614	6.36461	6.4157
ENSG00000189046	ALKBH2	protein_coding	6.96424	6.16488	6.99538	6.65453	7.43159	6.97827	7.5744	7.37884	6.1513	6.68231	6.90157	6.34895	5.77212	6.01661	5.81174	6.16732	6.47303	6.5548	6.51308	6.52723	6.41536
ENSG00000166199	ALKBH3	protein_coding	4.9578	4.09219	4.53584	6.06669	5.68303	5.43764	5.22368	4.46443	6.03488	5.5711	5.89309	5.50644	5.54142	5.14542	5.4798	5.66325	5.43366	5.64758	5.18566	5.56938	5.89657
ENSG00000160993	ALKBH4	protein_coding	7.22574	6.98504	7.40115	7.18643	7.25662	7.32278	7.31286	7.43675	7.28387	7.58244	7.49509	6.84544	6.68158	6.78674	6.81926	6.69048	6.87696	7.04313	6.83806	6.91921	6.91528
ENSG00000091542	ALKBH5	protein_coding	9.56112	9.44303	9.50216	9.83826	9.77706	9.84559	9.88491	9.80233	9.93832	10.1125	10.0128	9.72684	9.46282	9.54679	9.55604	9.61078	9.86124	10.0008	9.95561	9.92067	10.0067
ENSG00000239382	ALKBH6	protein_coding	6.66187	5.5813	6.76386	6.34778	6.32935	6.46196	6.76045	6.78343	6.66659	6.60869	6.85006	5.57176	5.6748	5.35098	5.25586	5.80469	5.97187	5.76364	5.705	5.91783	5.93863
ENSG00000125652	ALKBH7	protein_coding	9.67023	8.71331	9.78046	10.9239	10.9653	11.0876	11.1756	11.2227	10.8253	11.088	10.9293	9.71777	9.31723	9.35216	9.19276	9.95082	9.96698	10.038	9.97591	10.005	9.96677
ENSG00000137760	ALKBH8	protein_coding	4.94426	4.72701	5.17679	5.02816	5.15809	5.1944	4.82759	5.15253	4.76111	4.50085	4.68778	4.43741	4.33091	4.47305	4.66857	4.38782	3.89123	3.82276	4.15675	3.71812	4.33986
ENSG00000151360	ALLC	protein_coding	0.435844	0	1.02938	0	0	0	0	0	0	0	0	0	0.495065	0.824443	1.21771	0	0	0	0.320906	0	0
ENSG00000116127	ALMS1	protein_coding	6.5317	7.06254	6.30365	4.83926	4.58018	4.77852	4.64359	4.35518	5.15936	4.82832	4.51634	5.6894	5.90497	5.89127	5.73713	5.63112	5.88534	5.61241	5.6673	5.6528	5.66025
ENSG00000108839	ALOX12	protein_coding	5.60319	4.94856	4.85345	5.80267	6.27284	5.76868	5.5885	5.10328	5.08878	5.22652	5.74081	4.99608	5.32297	6.31616	5.87731	5.11308	4.49794	4.84665	4.71747	4.72629	4.78218
ENSG00000179477	ALOX12B	protein_coding	4.79287	4.31793	4.50099	2.80507	3.03803	3.19454	4.13215	3.64814	4.35614	4.837	4.85321	2.60976	3.49633	2.88016	3.1035	3.39548	3.68476	4.55585	4.29416	3.99046	4.73085
ENSG00000161905	ALOX15	protein_coding	2.51895	2.0653	2.81019	1.05214	1.33993	0.630602	0.502668	0.472792	0.362572	0.875284	0.35378	0.169575	1.49322	0.407559	1.4789	2.02867	0	0.0832471	0	0.880425	0
ENSG00000179593	ALOX15B	protein_coding	2.59742	0.77563	2.64697	0.382318	1.254	0.948336	1.74682	2.74401	1.70534	2.802	3.85894	0.824767	3.18655	4.30524	3.55555	1.06093	1.02829	2.06037	2.94826	1.95708	2.82033
ENSG00000012779	ALOX5	protein_coding	3.89858	2.89296	4.29196	4.32953	4.15141	3.35833	4.32337	4.14023	3.30237	4.04288	4.22906	4.9373	4.21203	4.22259	4.24662	5.88128	5.06808	5.3364	5.45602	5.32622	5.38586
ENSG00000179148	ALOXE3	protein_coding	2.79691	1.03972	2.52152	2.96416	0.353073	0	1.52949	1.92927	2.1252	2.09534	1.70679	0.281501	0	2.25645	0.649718	0.74006	1.29238	0	0.167951	1.31428	2.01403
ENSG00000163286	ALPG	protein_coding	3.83649	3.88146	3.80574	14.0846	14.8574	14.8437	15.2668	14.4953	14.7028	15.1952	15.1208	14.371	14.9461	14.9554	15.0496	14.9443	14.5597	15.262	15.191	15.1377	15.3028
ENSG00000163295	ALPI	protein_coding	0	0	0	5.86433	2.24289	2.20781	2.50021	2.70376	2.82679	3.24423	5.31016	4.35492	4.83056	5.13722	5.12367	4.62905	4.54637	5.1967	4.82633	5.07575	5.31805
ENSG00000073331	ALPK1	protein_coding	1.9378	0.60022	1.83654	1.54952	0.816596	0.873954	0.298926	0.514378	0.83919	1.15635	0.883012	0.153947	2.18418	1.45082	1.61527	0.0275434	0.164824	0.46755	0.777362	0.660657	0.564544
ENSG00000198796	ALPK2	protein_coding	0.458592	0	0.568777	0.25222	0	0	0	0	0	0	0	0	0.317389	0	0	1.82637	0	0	0	0	0
ENSG00000136383	ALPK3	protein_coding	6.86001	6.9862	7.15223	2.06127	1.49092	1.13359	1.02686	1.91657	2.10076	1.58033	1.94618	1.33602	3.21606	2.30032	2.63469	1.87704	1.46889	3.17066	3.57795	2.83592	2.86861
ENSG00000162551	ALPL	protein_coding	10.7118	9.92274	10.3962	9.91198	10.6669	10.8214	10.9875	10.7668	9.93727	10.5543	10.4855	9.19095	8.86279	8.93766	8.76294	9.65178	9.21377	9.78807	9.6465	9.67291	9.67056
ENSG00000163283	ALPP	protein_coding	0.391644	3.09325	1.7232	10.9514	12.4958	12.4928	12.873	11.8825	11.325	12.1797	12.3268	12.1062	12.7564	12.7759	12.8995	12.6651	12.288	12.9758	12.8652	12.8295	12.9763
ENSG00000003393	ALS2	protein_coding	6.51612	6.29158	6.54286	5.60078	5.32027	5.34658	5.34189	5.24037	5.56688	5.3285	5.09467	5.49067	5.54541	5.47029	5.36689	5.47295	5.6673	5.76326	5.72043	5.6382	5.54437
ENSG00000178038	ALS2CL	protein_coding	4.09596	4.09941	4.3185	4.75598	4.47092	4.24196	5.48723	5.41038	4.09627	4.90944	5.39724	5.04301	4.84206	5.0435	4.84746	5.44452	5.52664	5.03459	5.32178	5.22595	5.03366
ENSG00000180318	ALX1	protein_coding	3.17972	2.53724	4.03285	5.4886	5.26941	4.92698	4.54658	4.74237	5.31102	5.16298	4.97905	4.10095	4.16156	4.2134	4.07324	4.30797	4.11183	4.1301	4.47283	3.61916	3.92659
ENSG00000156150	ALX3	protein_coding	5.51257	5.15147	5.4756	5.56994	5.87644	5.62708	5.81318	5.84922	6.04511	6.30286	6.45709	5.71253	5.68003	5.56002	5.30072	5.94658	6.45613	6.14607	6.30594	6.31606	6.12313
ENSG00000052850	ALX4	protein_coding	0.829891	1.37165	0.426845	0.562036	1.39545	0	0.798903	0.939343	0	0.219753	0.410136	0.2598	1.64234	0.971715	1.04305	0.618823	0.42268	0	0.731213	0.582085	0.0854347
ENSG00000183684	ALYREF	protein_coding	10.1165	9.87751	10.2131	11.0071	11.2113	11.1251	11.2438	11.1493	10.8021	11.1403	11.1295	10.6121	10.5771	10.6842	11.1371	10.3364	10.3276	10.6256	10.5105	10.608	10.6153
ENSG00000242110	AMACR	protein_coding	5.4599	4.71083	5.0451	3.93788	4.09863	4.10183	4.57492	4.62608	4.32641	4.46564	4.81397	3.50049	3.67657	3.69783	3.48538	3.60674	4.22408	4.13602	4.17701	3.9483	4.15055
ENSG00000106927	AMBP	protein_coding	3.38321	3.44215	3.60161	0	0	0.57711	0	0.762017	0	0	0	0	0.329507	0.82881	0	0	0	0	0	0	0.0945321
ENSG00000110497	AMBRA1	protein_coding	6.79403	6.79786	6.91645	8.18399	8.27729	8.14959	8.23865	7.91901	7.95075	8.08065	7.80912	8.13139	7.95458	7.9885	7.93846	7.93152	7.97336	8.18539	8.03939	8.04937	8.04929
ENSG00000123505	AMD1	protein_coding	8.28109	7.26073	8.27035	8.47659	8.54915	8.38148	7.7766	8.20728	8.15346	7.90369	7.68765	7.2087	7.09478	7.12981	7.51876	6.75782	6.92366	6.71896	6.56245	6.73491	6.63453
ENSG00000139344	AMDHD1	protein_coding	3.13099	1.28072	3.35234	8.5473	8.95746	8.63996	8.82368	8.55386	8.42583	8.60908	8.44178	3.55813	2.84615	2.66738	2.29126	3.17009	2.53338	2.34306	2.47934	2.75691	2.0706
ENSG00000162066	AMDHD2	protein_coding	7.20093	6.96407	7.41915	7.88394	7.88975	7.60927	7.76448	7.82369	7.49978	7.68743	7.7803	7.90551	7.84459	7.75206	7.84391	7.61233	7.50205	7.48678	7.43657	7.63695	7.43497
ENSG00000184675	AMER1	protein_coding	6.44118	6.25283	6.13663	5.25837	4.91374	5.20786	5.28446	5.34786	6.18439	5.92593	5.45151	6.04386	5.94982	6.04726	5.84327	5.33447	6.18899	5.78289	5.74219	5.72366	5.87444
ENSG00000165566	AMER2	protein_coding	0.116865	0	0.320855	0.229347	0.135284	0	0	0	0.242961	0	0.123272	0	0	0	0	0	0	0	0	0	0
ENSG00000178171	AMER3	protein_coding	0.968868	0	0.589401	1.17423	1.18569	1.89121	1.45146	1.68672	1.87798	2.11369	1.45152	1.92104	2.26705	1.72888	1.55229	2.28649	0	1.47857	1.19981	1.65426	1.50156
ENSG00000159461	AMFR	protein_coding	6.41677	6.48781	6.38717	7.85641	7.63418	7.73595	7.60144	7.36586	7.55659	7.65943	7.48545	7.1518	7.21375	7.31797	7.32445	7.43855	7.39271	7.4946	7.49426	7.37403	7.47677
ENSG00000104899	AMH	protein_coding	7.06787	6.56445	7.10928	6.55821	6.32172	6.29543	5.98927	6.8556	6.20817	5.98214	6.80475	6.97108	6.59619	6.38874	7.09644	6.27085	6.24725	5.35462	5.61468	5.91301	5.23193
ENSG00000135409	AMHR2	protein_coding	0.984771	0	0.624673	2.9064	2.04852	1.33986	1.55606	1.48816	1.5171	1.619	2.03738	1.54474	1.70489	1.2973	0	1.78091	1.07019	1.43242	0	1.47061	1.31791
ENSG00000181754	AMIGO1	protein_coding	4.50821	3.66203	4.29461	4.16052	4.01878	3.67774	4.36427	4.18614	3.90683	4.55254	4.05665	4.21139	4.71136	4.46373	4.0266	4.13712	3.95692	4.20913	4.07457	4.08574	4.21079
ENSG00000139211	AMIGO2	protein_coding	4.01388	3.85756	3.9717	1.50975	1.36807	1.74785	1.05381	1.73802	1.44411	1.65711	1.28378	1.08304	1.43911	0.990879	1.57679	2.2521	0.804414	1.18114	0.0950247	0.463746	0
ENSG00000176020	AMIGO3	protein_coding	6.58565	6.33166	6.54368	6.82082	7.25992	7.3374	7.39721	6.97192	7.33143	7.30494	7.35714	6.85853	6.77265	7.07984	6.84385	6.92378	6.30911	6.71728	6.45989	6.64607	6.63354
ENSG00000101935	AMMECR1	protein_coding	7.66113	7.26435	7.7746	6.88491	6.86457	6.68756	6.01263	6.35616	7.24102	6.61507	6.65922	6.25106	6.56389	6.23618	6.79824	6.671	5.48043	6.26917	6.43473	6.60576	6.49343
ENSG00000144233	AMMECR1L	protein_coding	7.01741	6.87583	6.93501	6.9961	6.79063	6.82893	6.69792	6.61533	6.84021	6.69498	6.63739	6.74487	6.7926	6.77022	6.88427	6.72593	6.79994	6.68501	6.65674	6.79886	6.64546
ENSG00000166126	AMN	protein_coding	7.29465	6.56215	7.1655	7.74129	7.87683	7.8274	8.42356	8.05114	7.70213	8.11008	8.08535	7.33832	7.21328	7.37981	7.18266	7.41348	7.66891	7.49081	7.61324	7.49399	7.71365
ENSG00000151743	AMN1	protein_coding	4.7828	3.94531	4.84732	3.40751	3.733	3.84645	4.11129	3.57783	4.5627	4.46765	4.81456	3.12819	3.1888	4.01003	2.39688	3.63406	3.75051	3.71743	3.55896	3.27645	3.49815
ENSG00000126016	AMOT	protein_coding	5.96008	5.84793	5.74578	5.95509	3.67492	2.5432	3.19811	1.98185	4.04942	3.61433	2.91929	3.70968	5.11379	4.30858	4.8993	4.71718	4.25183	5.13483	5.13082	5.38868	5.26584
ENSG00000166025	AMOTL1	protein_coding	6.9607	7.15011	6.44812	3.92697	3.59957	4.12645	3.77945	3.23619	3.90335	4.08337	3.43414	3.66511	4.10689	4.47794	3.97875	3.46243	3.86971	3.97644	3.82963	4.14707	4.06704
ENSG00000114019	AMOTL2	protein_coding	7.92714	7.86891	7.91563	7.07576	6.27585	6.2859	5.71298	5.86678	6.52382	5.16214	5.18004	5.24086	5.96214	5.66327	6.30885	6.46581	5.86079	5.62409	5.90735	5.8731	5.62202
ENSG00000116337	AMPD2	protein_coding	7.23493	6.5222	7.26691	6.23748	5.97113	6.18304	6.28822	6.40553	6.24209	6.23332	6.44918	5.59999	5.61291	5.65147	5.83384	5.72388	5.70888	5.79705	5.88201	5.72366	5.68167
ENSG00000133805	AMPD3	protein_coding	4.32913	4.03645	4.09903	4.3577	4.03101	3.69487	4.3523	5.01285	4.12639	4.43473	5.11689	4.81515	4.75596	4.42589	4.74164	4.41069	4.62267	4.77269	4.85418	4.8012	4.85412
ENSG00000078053	AMPH	protein_coding	5.54365	5.30165	5.40956	0.873615	1.8715	1.0143	1.94241	4.85284	0.772939	1.44614	4.74692	0	0	0	0.367325	1.8727	0	0	0.207486	0.505818	0
ENSG00000145020	AMT	protein_coding	7.60529	6.86407	7.91058	7.11581	7.39791	7.58224	7.99071	7.71464	7.5326	7.86513	7.91508	6.48458	6.32981	6.59368	6.05621	6.95648	6.94996	6.72665	6.74186	6.63366	6.7182
ENSG00000237763	AMY1A	protein_coding	0	1.7415	0	0.448613	0	0.456782	0	0	0	0	0	1.74228	1.25034	0	0	2.00444	2.68604	2.21888	1.92418	1.90059	1.86337
ENSG00000174876	AMY1B	protein_coding	0	0.143068	0	0	0	0	0.685199	0	0	0	0	0.706779	1.03042	0	0	1.42837	1.39573	0.620451	0	0.417629	1.11738
ENSG00000243480	AMY2A	protein_coding	0.958207	1.02635	1.25802	0.972871	0	0.57686	0	0	0.596861	0	0	1.0051	0.913709	0.828049	0.899388	2.21212	2.15348	2.72613	2.61402	2.30092	1.09377
ENSG00000240038	AMY2B	protein_coding	3.20822	3.13314	3.52232	2.61413	2.7455	2.20544	2.85811	3.10053	2.60015	2.26047	2.89539	2.60939	2.20605	1.58434	1.79318	3.00905	3.22117	2.79608	2.2183	2.86456	2.66768
ENSG00000174945	AMZ1	protein_coding	3.19665	3.85087	3.23	4.03362	4.178	3.65287	4.42227	2.99394	3.45785	4.12716	2.79429	4.05542	4.75649	4.88151	4.69607	4.63857	3.80891	4.79519	4.53623	4.12543	4.69245
ENSG00000196704	AMZ2	protein_coding	7.77491	6.63956	7.65293	7.62267	7.8397	7.92392	8.25165	8.15996	7.96618	8.28046	8.18159	6.63495	6.50843	6.73391	6.22195	7.05325	7.10613	7.31137	7.24034	7.12275	7.3558
ENSG00000153107	ANAPC1	protein_coding	7.4169	7.4162	7.42261	7.50347	7.61111	7.64939	7.5724	7.3182	7.62351	7.48534	7.12945	7.50065	7.46294	7.65015	7.38812	7.54383	7.66653	7.61262	7.51951	7.56477	7.53954
ENSG00000164162	ANAPC10	protein_coding	5.98936	5.255	5.91031	5.96863	5.9618	6.04431	5.92166	5.7738	6.03866	5.78724	5.63034	5.25087	5.14235	5.54519	5.44565	4.98518	5.25535	4.9047	5.02105	5.18457	5.28423
ENSG00000141552	ANAPC11	protein_coding	8.61417	8.07384	8.84492	9.1514	9.31421	9.3246	9.36067	9.46238	9.04039	9.2552	9.18413	8.18479	8.14439	8.20089	8.61614	8.18218	8.29882	8.4232	8.24678	8.41536	8.30775
ENSG00000129055	ANAPC13	protein_coding	7.20746	6.09924	7.27314	7.45037	7.61072	7.47091	7.06531	7.25405	7.23909	7.18863	7.11423	6.06992	6.11308	6.12906	6.30451	6.31024	6.10146	6.30552	6.21593	6.01697	6.27193
ENSG00000110200	ANAPC15	protein_coding	7.2316	6.32614	7.36632	7.62558	8.23607	8.06087	7.83216	8.20659	7.59964	7.53056	7.91989	6.77705	6.51356	6.6	6.57552	6.52278	6.33413	6.55886	6.47631	6.60472	6.62511
ENSG00000166295	ANAPC16	protein_coding	7.27385	6.87921	7.20861	6.90131	6.8031	7.03473	7.16734	7.21385	7.11769	7.08378	7.10116	6.06894	6.16323	6.23013	6.15996	6.18843	6.50617	6.40685	6.54413	6.32573	6.42159
ENSG00000176248	ANAPC2	protein_coding	6.74243	6.65052	7.00992	7.26835	7.13187	6.91896	6.80743	6.9805	6.9495	6.84718	6.93048	7.37482	7.20146	7.08333	7.40156	7.21627	6.96458	6.81062	6.82791	6.91657	6.82018
ENSG00000053900	ANAPC4	protein_coding	5.69338	5.04344	5.77946	6.55118	6.95237	7.32301	6.57138	6.75619	6.91788	6.39665	6.66865	6.27	6.00461	5.94037	5.79404	5.78632	5.68246	5.34806	5.50942	5.56772	5.64965
ENSG00000089053	ANAPC5	protein_coding	6.97684	6.78421	7.10439	7.53842	7.81165	8.03168	8.10188	7.9568	7.89708	7.97678	7.95201	7.3059	7.16786	7.29242	7.08768	7.42772	7.64797	7.4617	7.45906	7.41322	7.45437
ENSG00000196510	ANAPC7	protein_coding	7.68685	7.21024	7.70147	7.63856	7.58645	7.56136	7.59754	7.57261	7.51637	7.50926	7.47405	7.04567	6.84352	7.06224	6.81669	6.80821	6.86113	6.67398	6.73987	6.76927	6.73491
ENSG00000214274	ANG	protein_coding	4.92646	3.59569	4.88901	2.45217	2.21578	3.51599	2.31294	1.50905	3.5707	3.45032	3.83092	0.0825885	2.05009	0.6425	1.71384	0	1.41539	2.12554	2.13896	1.43729	2.66311
ENSG00000013523	ANGEL1	protein_coding	7.23145	6.77494	7.11744	6.60003	6.69667	6.59357	6.99477	6.72178	6.75357	6.77269	6.90539	6.79346	6.40523	6.39823	6.53574	6.46876	6.87978	6.69378	6.64688	6.48328	6.69814
ENSG00000174606	ANGEL2	protein_coding	5.87281	5.66955	5.98759	5.62419	5.83281	5.75956	5.5828	5.72184	5.5129	5.40613	5.29531	5.50127	5.25849	5.23295	5.06809	5.10905	5.08267	4.92037	4.98917	4.88292	4.81942
ENSG00000154188	ANGPT1	protein_coding	1.58906	1.74183	1.51239	3.20215	3.02979	3.10303	2.42742	2.90337	3.15604	3.05398	2.93276	3.1492	3.60955	3.03451	3.40541	2.44995	2.39974	2.73768	2.705	2.76113	2.35468
ENSG00000091879	ANGPT2	protein_coding	1.86453	1.84954	1.35586	1.98798	1.15774	1.61627	0.70336	0.981272	0.364133	1.08264	1.56307	1.97268	2.48897	1.40331	1.56211	0.149949	1.76116	1.77943	1.01525	0.963635	0.95443
ENSG00000101280	ANGPT4	protein_coding	2.90383	1.99365	2.90188	5.37513	2.32182	2.75851	0.931472	3.28118	4.63446	1.00639	2.54568	0	0	0	0	0.420973	3.53808	0.420407	0.656219	2.76778	3.03598
ENSG00000116194	ANGPTL1	protein_coding	0.582451	2.47287	0	0.592504	0	0.332652	0	0	0.345181	0.609995	0.609605	1.21989	1.86546	1.6423	1.85114	0.482053	1.57869	0	1.03923	0.115166	0.756019
ENSG00000136859	ANGPTL2	protein_coding	6.25803	5.75107	6.08437	1.00587	0.897484	0.599117	0.476557	1.29667	1.38393	0.606285	0.334525	2.87896	3.82151	3.59499	4.08136	3.7932	3.37526	3.1552	3.12798	3.03038	3.58654
ENSG00000132855	ANGPTL3	protein_coding	0.350865	0.420051	0	0	0	0.654607	0.522641	0	0	0	0.368571	0.439441	1.3074	0.41439	0.0706917	0	0.187283	0	0	0	0.265075
ENSG00000167772	ANGPTL4	protein_coding	5.18708	4.8398	5.02163	2.70868	2.49407	3.74854	3.63991	3.25303	4.2537	5.16225	4.4099	4.54815	4.56051	4.71812	4.06076	2.82917	3.48103	4.17968	3.94156	3.65493	3.95875
ENSG00000187151	ANGPTL5	protein_coding	0.462444	0	0	0	0.526343	0	0	0	0	0.485223	0	0	0	0	0	0.085579	0	0	0	0	0
ENSG00000130812	ANGPTL6	protein_coding	6.0315	4.30697	5.62772	2.37548	3.4006	4.07288	4.53103	4.01178	4.5694	4.41966	3.97702	3.52706	3.6518	3.04258	3.57335	3.66369	2.3009	3.92772	3.59793	2.97488	3.35269
ENSG00000171819	ANGPTL7	protein_coding	0.487837	1.67215	1.6222	1.61072	0.954241	0.505422	0	0	0	0	1.18654	3.91393	4.45762	4.0588	2.99264	3.56841	3.92481	3.33395	3.09584	3.69673	2.56553
ENSG00000130173	ANGPTL8	protein_coding	6.15458	6.51008	6.10921	7.54701	7.70737	7.81081	8.1619	7.71695	7.48489	7.84634	7.48305	7.99319	8.0072	8.04707	7.36633	8.31029	8.29389	8.19669	8.12849	8.02949	8.19135
ENSG00000227059	ANHX	protein_coding	0	0	0	0.338761	1.63883	2.79628	2.66527	1.10246	2.13123	2.10134	2.0052	3.46087	2.32217	1.65155	1.45986	0.813233	1.68748	1.32724	1.78544	1.12442	2.50224
ENSG00000029534	ANK1	protein_coding	5.44344	5.2687	5.5506	5.15762	5.29418	4.94552	4.49519	4.80205	4.30278	3.95121	3.90023	4.49251	4.99559	5.27028	5.17703	4.0766	4.7896	5.02908	4.85108	4.79659	4.74556
ENSG00000145362	ANK2	protein_coding	4.98585	5.41553	4.85486	4.30745	4.46662	4.6882	4.25272	4.69585	4.70504	3.97285	4.41605	4.915	5.24177	4.79862	4.78161	5.18718	4.22073	4.33338	4.19759	4.27719	4.22376
ENSG00000151150	ANK3	protein_coding	5.38361	5.1985	5.3823	4.99358	4.70115	4.56531	4.1583	4.27014	4.42132	4.09575	3.84844	4.18275	4.1015	3.80249	4.09106	4.12606	4.04787	3.83924	4.00677	3.83301	3.63046
ENSG00000151687	ANKAR	protein_coding	3.27836	2.08823	3.06001	2.31233	1.89374	2.42632	2.56765	2.29199	2.43072	2.35347	2.64554	2.12648	2.37151	1.88993	1.96127	2.196	1.41489	0.90265	2.07706	2.02176	1.885
ENSG00000166839	ANKDD1A	protein_coding	4.69434	4.70688	4.77463	3.67801	4.01093	3.84277	4.14022	4.23534	3.46578	3.40509	3.76481	3.38476	3.53652	3.39074	3.66237	3.20728	3.45704	2.9381	3.17391	3.39648	3.46819
ENSG00000189045	ANKDD1B	protein_coding	1.06275	1.14395	1.58927	4.67017	3.5194	2.3945	2.90208	2.81228	3.68206	4.21485	3.88891	4.22224	4.35323	4.28804	4.60195	3.91468	3.81807	3.51442	3.44211	4.00347	3.60369
ENSG00000132623	ANKEF1	protein_coding	5.20872	5.00258	5.4844	4.31008	4.37281	4.448	4.042	4.5262	3.86677	4.13873	3.8619	3.9734	3.98551	3.25831	3.35822	3.58349	3.27487	3.94835	3.69588	3.53026	3.69396
ENSG00000153930	ANKFN1	protein_coding	0.162647	0	0	0.314642	0	0	0	0.233953	0.175955	0	0	0	0	0	0	0	0	0	0	0	0
ENSG00000185722	ANKFY1	protein_coding	6.58294	6.48763	6.56011	6.65007	6.45948	6.49839	6.48833	6.27212	6.47794	6.40368	6.30035	6.50702	6.4356	6.55648	6.21439	6.28035	6.55066	6.27627	6.2891	6.28591	6.37906
ENSG00000154122	ANKH	protein_coding	4.05113	3.87461	4.05354	4.87557	5.08107	5.03993	5.1191	5.11212	4.6948	4.60095	4.58202	4.51132	4.25946	4.45557	4.28696	4.35655	4.22381	4.05971	4.13398	4.01316	3.98869
ENSG00000131503	ANKHD1	protein_coding	7.9623	7.63005	7.85119	7.63857	7.74104	7.91374	7.68366	7.66765	8.01246	7.63386	7.65725	7.25488	7.09617	7.06592	7.00409	7.01352	7.08104	7.07587	7.00754	7.09999	7.17292
ENSG00000254996	ANKHD1-EIF4EBP3	protein_coding	7.97792	7.63448	7.85703	7.65552	7.78585	7.95522	7.73382	7.70581	8.03424	7.66996	7.70605	7.25783	7.09289	7.06258	7.05064	7.02598	7.08029	7.08574	7.01398	7.10363	7.18161
ENSG00000001629	ANKIB1	protein_coding	6.82194	6.71651	6.84031	6.54482	6.64458	6.59382	6.5329	6.21425	6.48516	6.25192	6.12941	6.25171	6.35937	6.36965	6.20528	6.5654	6.53567	6.24789	6.2996	6.33625	6.21502
ENSG00000170209	ANKK1	protein_coding	0	0	0.32674	1.79148	0.850073	0	0	1.01164	0	0	1.06513	0.546639	0.455245	0	0	0	0	0	0.281086	0	0
ENSG00000160117	ANKLE1	protein_coding	6.07553	5.81575	6.50948	5.54914	6.57522	6.90631	6.59712	6.27038	6.49797	6.34181	6.22276	6.15151	5.9646	5.94676	6.17157	6.00152	5.54456	6.45068	5.8729	6.21854	6.18273
ENSG00000176915	ANKLE2	protein_coding	6.14039	6.08843	6.13434	6.40462	6.49989	6.3407	6.46922	6.40667	6.19462	6.33552	6.21953	6.34732	6.01438	6.06664	6.04948	6.05961	6.30464	6.09223	6.08615	6.118	6.06961
ENSG00000144504	ANKMY1	protein_coding	3.91013	3.99495	3.8486	4.3238	4.26062	4.00361	4.3599	4.00605	4.27716	4.67705	4.48738	4.39076	4.45365	4.23186	4.34028	4.22643	4.15314	4.25332	4.35929	4.11976	4.2255
ENSG00000106524	ANKMY2	protein_coding	6.10419	5.60929	5.98953	5.33689	4.88379	4.9893	5.59335	5.06224	5.20239	5.55942	5.37437	4.78269	5.02716	5.31431	4.85672	5.26072	5.226	5.34301	5.19696	5.227	5.12149
ENSG00000164331	ANKRA2	protein_coding	5.94778	5.33941	5.90215	5.98484	6.11128	6.15696	6.34868	6.22769	6.23618	6.34989	6.01922	5.21744	5.31471	5.39033	5.34619	5.69706	5.59207	5.66936	5.87751	5.6626	5.66986
ENSG00000148677	ANKRD1	protein_coding	3.04166	1.52591	3.06021	2.36598	2.64804	0.958253	1.2833	0.737278	0.987611	1.54278	0.563659	0.767695	3.93683	3.49753	3.09939	3.18973	0.778572	3.0033	2.82407	1.9704	1.98565
ENSG00000088448	ANKRD10	protein_coding	8.28728	8.12206	8.45622	7.81028	7.3426	7.17335	7.16095	7.07311	7.46285	7.1653	7.27067	7.53402	7.33237	7.48736	7.34813	7.03105	7.50001	6.97069	6.94978	7.05593	6.99569
ENSG00000167522	ANKRD11	protein_coding	8.35755	7.88884	8.33557	8.85484	8.89698	8.62333	8.83386	8.81207	8.78673	8.62809	8.5591	8.4366	8.22675	8.1973	8.03698	8.25647	8.28987	8.35108	8.27347	8.30977	8.29762
ENSG00000101745	ANKRD12	protein_coding	6.57245	5.47421	6.61777	5.70315	5.38156	5.73084	5.96077	6.17903	6.1729	5.92666	6.0468	4.65852	4.85307	5.0043	4.72246	4.83371	5.20127	4.96349	4.91992	4.7775	4.94681
ENSG00000076513	ANKRD13A	protein_coding	5.38906	4.96791	5.43982	6.9094	6.68433	6.72252	6.78987	6.65873	6.57311	6.9009	6.53754	6.27681	6.11695	6.29545	6.11271	6.42878	6.61423	6.58022	6.50966	6.52424	6.55625
ENSG00000198720	ANKRD13B	protein_coding	8.06814	7.67493	8.09755	5.74438	6.6474	6.98962	7.1363	6.95662	6.5447	7.04448	7.21953	6.43171	6.33142	6.51209	6.30215	6.66551	6.20185	6.49812	6.56484	6.43462	6.42727
ENSG00000118454	ANKRD13C	protein_coding	6.08735	5.84586	5.9461	6.63298	6.3885	6.17425	5.87261	5.79267	6.30965	6.03574	5.71987	5.96211	5.93303	5.88332	6.04499	6.09731	6.40362	6.09736	6.02796	6.19429	6.11763
ENSG00000172932	ANKRD13D	protein_coding	6.24845	6.12275	6.19118	5.77909	6.05068	5.98556	6.45129	6.1201	5.8749	6.33898	6.21049	6.1553	6.36029	6.12105	6.24669	6.1019	6.27701	5.87744	6.29559	6.05083	6.00688
ENSG00000134461	ANKRD16	protein_coding	6.42294	6.04236	6.59716	6.06577	6.00836	5.87356	5.99092	5.95013	5.80698	5.98156	6.20865	5.71522	5.35394	5.70378	5.41979	5.5737	5.38004	5.54261	5.63546	5.52675	5.01943
ENSG00000132466	ANKRD17	protein_coding	8.09649	8.0604	7.98349	8.16889	8.0874	7.86025	7.777	7.5454	7.99941	7.7408	7.46607	7.83783	7.87146	7.87792	8.02177	7.96866	8.19438	7.99134	7.99933	7.99074	8.0249
ENSG00000180071	ANKRD18A	protein_coding	3.63731	4.41121	4.02249	0.607084	0.675368	0.617574	0.85798	1.32872	0.801215	0.928686	2.14756	0.0257185	0.863935	0.9482	1.55005	1.26188	1.47717	2.09782	2.08209	1.95158	1.62896
ENSG00000230453	ANKRD18B	protein_coding	5.10035	4.61661	5.09845	3.1877	1.94413	1.76111	2.05288	3.35622	2.86988	2.54825	4.86312	1.51692	2.02499	1.31784	2.27371	2.30265	2.92635	2.5785	2.61637	2.48259	2.79002
ENSG00000165887	ANKRD2	protein_coding	0	0	0	3.38473	3.37026	3.12375	3.29291	5.45148	3.46653	3.14235	5.27848	0.0706076	0.716179	0	1.28682	0.792201	1.08148	1.62814	1.12698	1.91074	1.06617
ENSG00000260691	ANKRD20A1	protein_coding	0.185858	0	0	0.642979	0.214371	0.363721	0	0.266438	0.200936	0	0.195798	0	0	0	0	0	0	0	0	0.108144	0
ENSG00000163126	ANKRD23	protein_coding	6.59278	6.18406	6.72264	7.32586	7.31102	7.3236	7.37766	7.45959	7.18816	7.44149	7.52407	6.95899	6.7084	6.67392	6.58161	6.48733	6.65599	6.45763	6.41308	6.60375	6.68893
ENSG00000089847	ANKRD24	protein_coding	7.15381	6.66783	7.10512	5.7844	6.83607	6.96679	7.35486	7.19144	6.8498	7.36072	7.18822	6.75443	6.38628	6.42807	5.86524	6.36736	6.48487	6.68731	6.39324	6.66869	6.63476
ENSG00000107890	ANKRD26	protein_coding	5.37731	4.15491	5.42607	5.1504	5.75247	5.61292	5.65805	5.92703	5.38911	5.24181	5.45176	4.03082	3.91778	3.7809	4.02409	3.83432	4.23186	3.8431	4.11177	3.85027	3.86387
ENSG00000105186	ANKRD27	protein_coding	7.37471	7.17062	7.38654	5.99678	5.95654	6.18824	6.51961	6.27653	6.22834	6.43493	6.26998	5.9136	5.84677	5.99596	5.72992	5.94545	6.48523	6.31783	6.34018	6.31178	6.41207
ENSG00000206560	ANKRD28	protein_coding	6.22955	6.15378	6.32194	6.6957	6.76195	6.82805	6.63337	6.57525	6.74268	6.63641	6.56544	6.58415	6.33736	6.41553	6.4232	6.74396	6.76991	6.53419	6.44497	6.59026	6.45381
ENSG00000154065	ANKRD29	protein_coding	3.44632	2.07629	3.44347	0.192041	0.85786	0.904905	0.288199	1.1598	1.0433	1.12451	1.21833	0	0	0	0.141969	0	0	0	0	0	0
ENSG00000180777	ANKRD30B	protein_coding	0	0	0.151066	0	0	0	0	0	0	0.396737	0	0	0	0	0	0	0	0	0	0	0
ENSG00000163046	ANKRD30BL	protein_coding	0	0	0	0.244505	0	0	0.654104	0.341232	0	0.654549	0	0	0	0	0	0	0	0	0	0	0
ENSG00000145700	ANKRD31	protein_coding	1.19143	0	1.10966	0.196162	0.221814	0.200054	0.929611	0.275523	0	0.681392	0.380293	0	0	0.0463302	0	0	0	0	0	0	0
ENSG00000167612	ANKRD33	protein_coding	3.6495	3.55842	3.66891	2.83627	2.84145	2.25197	3.17185	3.13895	3.8934	3.83162	4.41612	3.84202	6.02365	5.54878	4.80342	4.10676	3.53097	4.7297	5.11489	4.82233	4.94352
ENSG00000164236	ANKRD33B	protein_coding	4.95125	5.19257	5.10718	3.86344	3.32647	3.1074	2.76396	3.21423	3.48134	3.02934	2.64958	1.44946	2.94748	3.65963	3.46538	3.37617	3.71668	2.95808	3.40916	3.39978	3.06517
ENSG00000272031	ANKRD34A	protein_coding	3.32463	2.88202	2.67728	5.29747	5.79515	5.23267	5.08124	5.46436	5.28117	5.33835	5.24222	4.87103	3.99176	4.17404	3.9477	4.91251	4.08221	5.05454	4.99731	5.07714	5.0369
ENSG00000189127	ANKRD34B	protein_coding	3.64269	2.1887	3.44144	0.564474	0.34847	0.315579	0	0	0.327536	0.319728	0.319503	0	0	0	0	0	0	0	0	0	0
ENSG00000235711	ANKRD34C	protein_coding	0	0	0	0	0	0.249091	0	0	0	0	0	0	0	0	0	0	0	0	0	0	0
ENSG00000198483	ANKRD35	protein_coding	5.52251	4.69294	5.41372	2.09089	3.2281	4.186	3.30161	4.16015	3.89546	4.04293	4.33113	1.44287	2.31083	3.06167	3.77456	0.901427	0	0.678469	0.914281	1.06061	2.07586
ENSG00000135976	ANKRD36	protein_coding	2.87777	4.91679	3.30713	2.58652	3.43746	3.61253	3.36522	3.5596	2.98223	3.11339	3.19503	5.05396	5.07895	4.79548	4.71998	3.97259	4.17217	3.52696	3.59409	3.85847	3.80745
ENSG00000196912	ANKRD36B	protein_coding	3.30074	5.07411	3.58742	4.50617	4.04889	3.87208	3.74025	4.13515	4.5221	4.42987	4.151	5.71247	5.65876	5.2474	5.36828	4.72975	4.90356	4.51851	4.52915	4.82943	4.57177
ENSG00000174501	ANKRD36C	protein_coding	2.48335	4.84333	2.58644	1.69499	2.72103	2.23266	2.36098	2.7762	1.85159	1.77788	1.4087	4.37805	4.13054	4.0676	3.9203	3.22928	3.08842	3.08314	3.37142	3.30865	2.75117
ENSG00000186352	ANKRD37	protein_coding	5.34753	4.85224	5.44291	5.72538	6.16592	6.75285	7.52565	7.20434	6.44136	7.29754	7.00723	6.30617	6.08138	6.70996	5.49332	5.1116	5.69461	7.34736	7.19724	7.23346	7.09433
ENSG00000213337	ANKRD39	protein_coding	5.79655	5.50213	6.12888	6.24581	6.33437	6.42357	6.50886	6.78078	6.25655	6.51434	6.547	6.03342	5.96004	5.86911	6.03256	5.78978	5.80474	5.60178	5.76466	5.81907	5.96688
ENSG00000154945	ANKRD40	protein_coding	8.17595	7.58841	8.14182	8.07846	8.18724	8.25996	8.06598	8.16397	8.14183	8.09279	8.08648	7.67072	7.43418	7.66343	7.55155	7.5102	7.49723	7.53672	7.47386	7.60652	7.50748
ENSG00000137494	ANKRD42	protein_coding	3.94226	3.66605	4.07977	5.20444	5.2144	5.22863	5.39018	4.76077	5.29226	5.24372	4.8224	4.65991	4.45232	4.76119	4.62336	4.69309	4.86343	4.73201	4.67269	4.7557	4.86306
ENSG00000183831	ANKRD45	protein_coding	3.26406	2.7138	3.19636	4.94563	2.3044	2.45612	1.97253	3.45632	2.58774	1.56138	2.55448	2.95558	3.6351	2.03006	3.80922	0.869817	2.1591	1.25829	2.12214	2.1196	2.43329
ENSG00000186106	ANKRD46	protein_coding	5.73119	5.43218	5.67667	5.30808	5.11593	5.65473	5.58655	5.4019	5.52207	5.72939	5.69245	4.99737	4.92166	5.1184	4.86781	4.62112	5.10542	5.01648	5.08494	5.08241	4.89509
ENSG00000168876	ANKRD49	protein_coding	5.21411	4.19279	5.16097	5.6516	5.22862	5.32678	4.8674	5.00995	5.42691	5.10596	5.05394	4.89691	4.23214	4.45683	4.66143	4.66431	4.95359	4.4451	4.05799	4.51465	4.54314
ENSG00000151458	ANKRD50	protein_coding	6.38868	6.53248	6.53713	5.85827	5.15389	5.1179	4.87698	4.83072	5.51287	5.07982	4.93906	5.49007	5.55899	5.32501	5.24128	5.41124	5.89075	5.53897	5.52685	5.56125	5.60218
ENSG00000139645	ANKRD52	protein_coding	7.98706	7.48363	7.97133	6.96805	7.03223	7.35607	7.3527	7.12773	7.16683	7.05088	7.05442	7.11548	7.32913	7.25073	7.40419	6.99858	6.99952	6.86978	6.7943	6.88126	6.80343
ENSG00000144031	ANKRD53	protein_coding	2.57515	1.83637	2.69818	1.82043	2.92671	1.98369	1.69905	2.86216	2.15874	1.99941	2.80571	1.97124	3.50133	2.91817	3.07198	2.45183	2.60361	2.59386	1.32718	1.11093	2.00333
ENSG00000100124	ANKRD54	protein_coding	6.08006	5.64528	6.0636	7.04565	7.0762	7.18304	7.32502	7.10029	6.99688	7.25571	7.07486	6.67556	6.54527	6.42566	6.56412	6.43343	6.78809	6.67482	6.66252	6.74939	6.57403
ENSG00000164512	ANKRD55	protein_coding	0	0	0	5.80363	5.59662	5.22489	5.01279	5.0932	4.82694	5.14414	5.36147	5.07029	4.62423	3.46581	4.86899	3.81391	4.62865	4.74295	4.72878	4.98759	4.79837
ENSG00000135299	ANKRD6	protein_coding	4.74029	4.14382	4.4256	3.4686	2.32103	2.59222	1.9597	2.21331	2.55919	2.13837	2.37665	1.75585	2.83582	2.31576	2.49958	2.55339	2.17198	1.86946	2.26574	2.80799	2.88773
ENSG00000157999	ANKRD61	protein_coding	3.63107	4.14234	3.92449	3.48231	3.21631	3.19616	3.3263	3.64981	2.84596	3.09283	1.70387	3.74258	4.20372	3.90656	3.9779	3.90778	4.23888	2.14167	2.57013	3.65506	2.96875
ENSG00000181626	ANKRD62	protein_coding	0	0	0.185524	0	0	0	0	0	0	0	0	0	0	0	0	0	0	0	0	0	0
ENSG00000230778	ANKRD63	protein_coding	2.69599	2.9804	2.15911	2.06948	1.90165	1.39651	0	1.10762	1.82892	2.10874	1.40886	3.80715	3.64536	3.7821	3.50551	1.72139	2.59563	2.97236	3.58668	3.14805	3.14735
ENSG00000235098	ANKRD65	protein_coding	3.38902	2.71804	3.08621	2.78123	2.1855	2.06214	2.24991	2.69864	2.93001	3.59695	3.02781	2.66436	3.8505	3.62283	3.2285	3.17445	3.34509	3.0255	3.76381	3.59526	3.52242
ENSG00000106013	ANKRD7	protein_coding	0	0	0	0.929033	0.426377	0	0.553826	0.903612	0.40138	0.392039	1.67084	0	0	0	0	0	0	0	0	0	0
ENSG00000156381	ANKRD9	protein_coding	7.43408	7.2115	7.36702	7.92013	7.96118	8.28269	8.90255	8.52788	8.51192	9.03635	9.03378	7.9614	7.64323	7.74108	7.30966	8.17052	8.27027	8.61936	8.44257	8.52003	8.54043
ENSG00000064999	ANKS1A	protein_coding	7.33795	7.20059	7.27118	6.68239	6.49098	6.62847	6.47831	6.5093	6.65369	6.53603	6.4177	6.44088	6.63574	6.55212	6.59473	6.34803	6.87237	6.63877	6.61583	6.61805	6.53104
ENSG00000185046	ANKS1B	protein_coding	3.33157	3.30039	3.3757	2.3598	2.60727	1.82069	2.38854	2.50022	2.05926	2.42448	2.55543	1.46322	1.54175	1.83048	1.63052	1.76977	1.79602	1.73444	2.39406	1.75903	1.9442
ENSG00000168096	ANKS3	protein_coding	5.06231	5.3983	5.43069	5.18193	5.83081	5.59445	6.10069	5.84228	5.27892	5.53116	5.65923	5.87721	5.76908	5.88157	5.68917	5.53316	6.09581	5.57462	5.66149	5.69234	5.76677
ENSG00000175311	ANKS4B	protein_coding	1.16474	0.713271	0.818656	0.276609	0	0	0	0	0	0	0	0	0	0	0.126873	0	0	0	0	0	0
ENSG00000165138	ANKS6	protein_coding	7.75534	7.56198	7.74623	5.6841	5.55817	5.80632	6.10615	6.03665	5.97744	6.17504	6.1972	5.89881	5.96668	5.90563	5.63817	6.01451	5.93238	5.97871	5.93425	6.0006	5.90129
ENSG00000206199	ANKUB1	protein_coding	6.43397	5.88932	6.42229	5.73379	5.61805	5.77487	5.59298	5.60305	5.76434	5.62411	5.66059	4.92539	4.55428	4.6373	4.34891	5.04534	4.86836	4.96597	4.96135	4.819	5.09598
ENSG00000163516	ANKZF1	protein_coding	7.57932	7.13139	7.62978	7.18077	7.56691	7.70729	8.15745	8.02884	7.77839	8.08619	8.08588	7.29276	7.09903	7.01953	6.6038	6.65342	7.2863	7.26578	7.37343	7.36407	7.42554
ENSG00000011426	ANLN	protein_coding	8.23462	7.78655	8.16804	8.12117	7.91651	7.92537	7.54299	7.71047	7.89151	7.60513	7.50224	7.33061	7.38837	7.50517	7.48755	7.09815	7.50088	7.34249	7.31341	7.44851	7.41272
ENSG00000131620	ANO1	protein_coding	5.4282	5.05664	5.00663	3.4614	2.04152	0.550802	0.557106	1.06778	0.570067	1.17498	0.958055	0	0.248186	1.38492	1.55579	2.13156	2.11599	1.06061	1.65899	2.85779	2.0721
ENSG00000160746	ANO10	protein_coding	7.47736	6.76487	7.30947	7.10892	6.69406	6.91895	6.97184	6.98684	7.2878	6.99549	7.14057	5.90966	5.93879	6.04179	5.69498	6.58198	6.38655	6.65567	6.60198	6.52624	6.65801
ENSG00000047617	ANO2	protein_coding	3.02728	3.13025	3.36321	5.01811	5.10861	4.65337	4.97254	5.07515	4.12778	4.5944	4.62902	4.89338	4.30866	4.223	3.68136	4.05928	3.78088	4.54697	4.69145	3.86579	3.98795
ENSG00000134343	ANO3	protein_coding	0.820925	0	0	2.44232	0.673929	0	0	0.249106	0	0	0.344974	0	0.0980323	0	0	0.688627	0.115414	0	0	1.0702	1.64067
ENSG00000151572	ANO4	protein_coding	3.39103	3.19456	2.79633	0.630885	0.503122	2.40453	3.06741	3.02371	0.980509	2.96727	1.62407	0.456518	1.10209	1.65386	1.50281	1.81554	0	2.77012	3.11556	1.4893	1.69719
ENSG00000171714	ANO5	protein_coding	4.59924	4.6806	4.47651	3.49699	3.43405	4.22338	4.36126	4.76747	4.41693	4.09229	4.57368	3.76192	3.12739	3.5563	3.23645	4.40728	2.38578	3.41785	3.41266	3.52742	3.33298
ENSG00000177119	ANO6	protein_coding	7.27077	7.08066	7.25395	6.9815	6.75967	6.83816	6.71046	6.48614	7.06082	6.73677	6.21286	6.75571	6.787	6.89398	6.77457	6.71374	6.67743	6.93591	6.9306	6.93406	6.90574
ENSG00000146205	ANO7	protein_coding	5.37087	5.30739	4.97175	3.77335	4.24341	4.00657	4.37035	4.00597	3.78747	3.98142	3.81993	3.8122	3.99146	3.94327	3.70649	2.94884	3.99148	3.72588	4.22758	3.92515	4.03212
ENSG00000074855	ANO8	protein_coding	7.94316	7.7325	8.03763	7.34639	7.55982	7.50646	7.91869	7.60037	7.5376	7.74777	7.663	7.61408	7.33712	7.37363	7.06274	7.59647	7.7003	7.60469	7.53213	7.54708	7.48604
ENSG00000185101	ANO9	protein_coding	6.1274	5.46669	6.48576	5.11105	5.11941	4.90024	5.25781	4.96344	4.99404	5.55652	5.26076	5.30468	5.23404	5.0094	4.74456	5.66114	6.04263	5.60168	6.12113	6.00089	5.91963
ENSG00000011201	ANOS1	protein_coding	9.2913	9.19613	8.97742	3.54939	2.47602	2.41893	3.00222	2.54751	3.04938	2.57197	2.39902	1.91278	2.23642	2.20139	2.6242	3.38773	2.83877	3.41142	3.42484	3.33984	3.02698
ENSG00000140350	ANP32A	protein_coding	9.25647	8.08898	9.2332	7.47229	8.17081	8.44776	8.40507	8.27863	8.27443	8.54726	8.50589	6.71053	6.65531	6.80491	6.73297	6.7933	6.98165	7.13494	6.97431	7.03912	7.14732
ENSG00000136938	ANP32B	protein_coding	10.4154	9.29018	10.4629	10.8447	10.538	9.92181	9.88634	9.76483	10.2021	10.2274	10.0461	8.90306	8.87767	8.76437	8.91895	8.92805	9.59124	9.38316	9.34971	9.2717	9.32953
ENSG00000143401	ANP32E	protein_coding	10.0821	9.33086	10.053	9.86674	9.42838	9.462	9.25518	9.20588	9.97319	10.0215	9.83386	8.30262	7.94626	8.13455	7.84629	8.49745	8.76289	8.63079	8.61385	8.63436	8.50253
ENSG00000166825	ANPEP	protein_coding	4.72148	4.23318	4.49709	4.49805	3.22615	1.54493	1.85793	2.17867	1.76509	1.35434	0.830086	1.96907	2.21871	0.885127	0.278394	1.04681	1.33609	0.36817	1.60398	1.75031	2.25937
ENSG00000169604	ANTXR1	protein_coding	7.51156	7.04542	7.37772	1.9643	2.57716	3.01216	3.24706	3.32646	3.5181	3.42169	3.37318	2.7446	3.72804	3.06532	3.39575	4.17891	1.795	2.33383	2.66079	2.41481	2.37759
ENSG00000163297	ANTXR2	protein_coding	3.8034	3.49371	3.75148	4.55171	4.09081	2.98143	2.67501	1.80965	2.07255	2.3411	1.38215	3.38232	2.86059	1.70218	2.3418	3.32781	1.90987	2.58597	2.61368	2.80892	2.73928
ENSG00000135046	ANXA1	protein_coding	1.93101	1.01845	2.91167	6.5347	4.5093	2.68883	1.54192	2.72952	4.22429	2.65881	3.7585	2.81043	6.35584	5.23196	6.39701	4.4964	4.70216	4.40272	4.5825	5.76643	5.69636
ENSG00000122359	ANXA11	protein_coding	7.59352	6.72742	7.58769	8.37963	8.22678	8.41683	8.48656	8.29424	8.67546	8.83382	8.73749	7.4924	7.37666	7.42219	7.17299	7.9322	7.71498	7.91472	7.86668	7.94737	7.81352
ENSG00000182718	ANXA2	protein_coding	7.24497	6.14046	7.77081	10.848	11.0479	10.903	10.8552	10.8824	10.5667	10.643	10.6483	9.47453	9.4663	9.59097	9.61284	9.19928	9.56354	9.70064	9.61435	9.62524	9.67104
ENSG00000177721	ANXA2R	protein_coding	0	0	0.872064	2.48414	1.67118	1.74258	1.99036	1.41129	2.45518	3.28233	2.06067	0.674989	3.24656	2.0829	2.30624	2.77509	3.40833	2.49555	3.46833	1.70777	3.08559
ENSG00000138772	ANXA3	protein_coding	6.87807	6.11896	7.02649	7.83973	7.08782	6.05683	6.135	6.24221	6.57857	5.43817	5.17683	5.13653	6.30177	5.87626	6.49449	5.87714	6.41203	5.93132	5.9067	5.86482	6.03528
ENSG00000196975	ANXA4	protein_coding	4.19484	3.57102	4.11765	7.04457	6.86853	6.74434	6.54488	6.57605	6.68782	6.65915	6.59433	5.374	4.95085	4.91946	4.78285	5.61686	5.33116	6.09022	6.15482	5.92804	5.85247
ENSG00000164111	ANXA5	protein_coding	10.1206	9.20599	9.97842	9.62516	9.86695	10.1481	9.95073	10.0235	9.91627	9.87894	9.80822	8.6913	8.71741	8.91605	8.88523	8.40835	8.88548	8.8223	8.90241	8.86266	8.80855
ENSG00000197043	ANXA6	protein_coding	8.7928	8.22397	8.71472	8.46862	9.03446	9.40706	9.59746	9.73082	8.9552	9.12013	9.31165	8.31577	7.98073	8.1713	7.80762	8.33298	8.61918	8.5266	8.41658	8.54379	8.57373
ENSG00000138279	ANXA7	protein_coding	8.15741	7.77514	8.56405	9.24987	9.31852	9.4451	9.52401	9.32875	9.42937	9.45114	9.33067	8.3433	8.36374	8.44171	8.42751	8.4214	8.41552	8.63115	8.66139	8.58079	8.5538
ENSG00000265190	ANXA8	protein_coding	0.624578	0	0	3.9258	1.63416	1.43015	0.36329	0.340741	2.97634	0.6537	0.466582	0	1.11427	1.18061	1.93002	2.87834	1.83321	2.74382	3.26204	2.65348	2.46425
ENSG00000264230	ANXA8L1	protein_coding	0	0	0	4.33395	2.21578	2.63689	0	1.50905	3.0843	1.57829	1.21603	0.898995	1.32217	1.82148	1.72289	2.81323	1.42444	3.13459	3.73298	3.07861	2.40913
ENSG00000143412	ANXA9	protein_coding	6.08325	5.5512	6.09858	4.83352	3.81569	4.01963	3.43184	3.99154	4.63203	4.8238	5.71786	3.10493	3.58057	3.66484	3.47314	2.6566	4.15533	3.97796	3.79873	3.96778	3.86916
ENSG00000136250	AOAH	protein_coding	0.594416	0	0.248697	0	0	0	0	0	0	0.344515	1.38795	0	0	0	0	0	0	0	0	0	0
ENSG00000002726	AOC1	protein_coding	0.767224	1.61512	1.14326	0	0	0.314986	0.455281	0	0	0	0.318903	0	0	0	0	0	0.0197855	0	0	0	0
ENSG00000131480	AOC2	protein_coding	4.86184	4.57461	5.05807	5.49271	5.78487	5.68759	6.09411	5.55025	5.47888	5.62791	5.47461	6.17003	5.86603	6.00434	5.71311	5.47849	5.91216	5.37683	5.45287	5.30728	5.62
ENSG00000131471	AOC3	protein_coding	3.94848	2.88871	3.61346	4.47283	4.87508	4.75419	5.3405	5.36691	4.55907	4.69504	4.91004	4.73384	4.99449	5.04525	4.8942	4.57791	4.92475	4.28037	4.34441	4.58178	4.06947
ENSG00000138356	AOX1	protein_coding	4.99682	4.90179	4.76782	1.12576	1.23203	1.53464	0.336023	1.67627	1.65869	1.15379	1.03503	1.07892	0.987523	0.901863	1.38824	0.89362	0	0.214981	0.965367	0.789767	1.28306
ENSG00000257086	AP001453.4	lincRNA	8.36802	7.79891	8.63432	5.90473	5.23523	5.7416	6.24515	6.17366	6.01904	6.29814	6.35681	7.94152	7.68121	7.78503	7.74569	7.91076	8.14437	8.09656	8.14665	8.15678	8.15251
ENSG00000203334	AP003027.1	lincRNA	0	0	0	0.525318	0	0	0	0	0	0	0	0	0	0	0	0	0	0	0	0	0
ENSG00000138660	AP1AR	protein_coding	6.60573	5.29025	6.56621	6.68095	6.59484	6.67701	6.54359	6.23569	6.51806	6.25919	6.16173	5.1255	4.70165	4.98194	5.03742	5.12777	5.06186	5.16983	5.11245	5.05805	4.96078
ENSG00000100280	AP1B1	protein_coding	8.85647	8.31764	8.75728	9.26771	9.40997	9.52156	9.65157	9.3892	9.35456	9.51445	9.40187	8.91866	8.74475	8.8235	8.6589	8.90532	8.84032	9.09775	8.98368	8.9822	9.02655
ENSG00000166747	AP1G1	protein_coding	7.12538	6.83091	6.92365	7.37436	7.03434	6.90651	6.81074	6.65686	7.10233	6.89739	6.69624	6.92151	6.8174	6.92629	7.0217	6.80318	6.91745	6.76907	6.90419	6.83378	6.81647
ENSG00000213983	AP1G2	protein_coding	6.9736	6.35139	7.13737	8.08764	7.57751	7.70127	8.22745	7.91866	8.07862	8.19595	8.4137	7.73458	7.53335	7.6888	7.4013	7.84249	8.09759	7.6921	7.71936	7.71478	7.74502
ENSG00000072958	AP1M1	protein_coding	5.61855	5.09961	5.53315	4.64933	5.32301	5.30383	5.10315	5.31335	4.61375	4.62738	4.78627	4.05743	4.24357	4.26942	4.40489	4.16329	4.19384	4.26942	4.28996	4.1272	4.25653
ENSG00000129354	AP1M2	protein_coding	9.39211	8.92744	9.9356	10.3489	10.3043	10.3352	10.669	10.5723	10.3665	10.7471	10.8364	9.69222	9.35687	9.59645	9.32826	10.0406	9.89919	9.98431	9.94224	9.92004	9.97357
ENSG00000106367	AP1S1	protein_coding	8.83634	7.9784	8.8757	10.7265	10.2881	9.8716	10.1905	10.1676	9.85408	10.3485	10.2798	9.17501	9.04696	8.92252	9.31657	9.50414	9.61955	9.87136	9.7982	9.80353	9.85162
ENSG00000182287	AP1S2	protein_coding	9.66446	8.39966	9.5486	5.18516	4.63666	4.81252	4.32342	5.32474	5.42053	5.10814	5.76466	4.41516	4.30466	4.15341	4.65647	4.28114	3.99829	4.19725	4.35289	4.1658	4.23604
ENSG00000152056	AP1S3	protein_coding	5.27112	4.64546	5.28037	2.32031	3.38774	3.80965	3.61043	4.42096	3.24855	3.28625	3.30858	2.07989	2.07338	1.91733	2.57363	2.21652	1.95326	2.69736	1.89922	1.82316	2.08995
ENSG00000196961	AP2A1	protein_coding	8.87082	8.43205	8.84188	9.05809	8.92459	9.13838	9.2577	9.1468	9.30801	9.3367	9.25843	8.57708	8.5313	8.50366	8.33171	8.74653	8.85714	9.0154	8.943	8.91477	8.97873
ENSG00000183020	AP2A2	protein_coding	7.16875	6.91012	7.08501	7.42477	7.65733	7.71832	7.74362	7.62301	7.57067	7.57872	7.48103	7.28363	7.11892	7.21511	7.09688	7.23294	7.22631	7.28361	7.28404	7.2928	7.18831
ENSG00000006125	AP2B1	protein_coding	9.71393	9.11113	9.62127	10.6006	10.5544	10.8102	10.6878	10.6265	11.0104	10.8832	10.9814	10.0104	9.6928	9.98453	9.74664	10.0761	10.0285	10.1307	10.0703	10.1091	10.1356
ENSG00000161203	AP2M1	protein_coding	10.5458	9.74616	10.5293	11.0253	11.0921	11.151	11.2575	11.2854	11.0282	11.3085	11.2805	10.0945	9.92197	10.0073	10.0246	9.99052	10.1245	10.3284	10.2025	10.2403	10.2
ENSG00000042753	AP2S1	protein_coding	10.0896	9.16497	10.349	10.7749	11.2151	11.2448	11.319	11.2806	10.7075	11.0993	11.0297	9.51582	9.33292	9.32066	9.24847	9.46104	9.49749	9.73104	9.72014	9.78046	9.6971
ENSG00000132842	AP3B1	protein_coding	7.31869	7.33377	7.32509	7.93794	7.0668	7.10542	7.10688	6.98304	7.7052	7.39625	7.31766	7.35686	7.17713	7.22262	6.94947	7.27907	7.44438	7.22143	7.07107	7.1551	7.08124
ENSG00000103723	AP3B2	protein_coding	5.01085	4.27615	5.03687	3.1578	3.39242	3.26382	3.90888	3.71966	3.68402	3.95906	4.03314	3.66993	3.82852	3.97459	4.18765	3.71812	3.1718	3.32835	3.32421	3.32108	3.49166
ENSG00000065000	AP3D1	protein_coding	9.30598	9.20315	9.35835	9.369	9.3726	9.23159	9.39933	9.27226	9.19846	9.20739	9.24751	9.02028	9.03012	8.98364	8.93289	8.75704	8.78581	9.00148	8.99631	8.96933	8.91841
ENSG00000185009	AP3M1	protein_coding	7.48376	6.624	7.3758	6.96332	6.71244	6.53197	6.6662	6.5494	6.78443	6.68211	6.70994	6.13677	6.21706	6.11567	6.11405	6.12755	6.14235	6.14997	6.18431	6.19573	6.12349
ENSG00000070718	AP3M2	protein_coding	5.40419	5.15897	5.50468	5.71918	5.78976	6.02077	5.83462	5.5884	6.0361	6.233	6.08906	5.85566	5.42993	5.77982	5.26149	5.30876	6.02938	5.67319	5.61905	5.79794	5.83193
ENSG00000177879	AP3S1	protein_coding	8.14141	6.92399	7.90812	8.22799	8.36118	8.45833	8.03135	8.21041	8.48363	8.14226	8.0614	6.78176	7.03821	7.3314	7.08938	7.62119	7.19483	7.39351	7.28688	7.2897	7.32893
ENSG00000157823	AP3S2	protein_coding	6.7068	6.2406	6.6967	5.6654	6.09556	6.23931	6.33492	6.49694	6.02974	6.21296	6.37561	5.09372	5.31259	5.35675	5.26989	5.53968	5.52745	5.72594	5.64972	5.53892	5.72072
ENSG00000134262	AP4B1	protein_coding	4.69738	4.22757	5.27506	5.29584	5.45852	5.3482	5.84045	5.60396	5.25147	5.26314	5.50241	4.91171	4.91498	4.69669	4.98583	4.86901	4.69289	4.14105	4.41401	4.27265	4.36537
ENSG00000081014	AP4E1	protein_coding	4.86932	4.71616	4.9412	5.78899	5.93334	6.19113	5.85594	5.74399	5.87109	5.97255	5.47922	5.67457	5.80933	5.89266	5.64115	5.51681	5.53442	5.63361	5.64762	5.77033	5.5191
ENSG00000221838	AP4M1	protein_coding	9.04902	8.06016	8.70935	8.96969	9.03295	9.02426	9.27193	8.98103	9.27309	9.3187	9.29382	8.15371	7.95047	7.95884	7.67193	8.21397	8.17922	8.11956	7.97666	8.05746	8.15606
ENSG00000100478	AP4S1	protein_coding	4.28233	4.81211	4.04006	3.95851	3.9208	3.87705	3.53703	3.58079	3.841	3.32825	3.66178	4.92416	5.07497	5.32862	5.31546	5.1345	5.22243	5.01721	5.1232	4.90562	4.96051
ENSG00000254470	AP5B1	protein_coding	6.77636	6.51975	6.61127	7.12941	6.94257	6.95146	7.44151	6.87114	6.5699	7.14871	7.19869	6.59722	6.88879	6.84007	6.75535	7.00782	6.76221	6.85541	6.77569	6.8568	6.76961
ENSG00000053770	AP5M1	protein_coding	5.39578	4.71317	5.27753	5.97491	5.98054	5.8574	5.60045	5.72833	5.65263	5.46582	5.32786	5.27361	5.05451	4.89965	5.05992	4.84102	4.91599	4.5795	4.54143	4.73879	4.64662
ENSG00000125843	AP5S1	protein_coding	4.13929	3.44796	3.97009	5.22648	5.63245	5.26241	4.92875	5.2118	4.85725	4.73822	4.43786	4.75792	4.59057	4.60532	4.77052	4.19411	3.95588	4.281	4.20696	4.05373	4.03692
ENSG00000242802	AP5Z1	protein_coding	5.72201	5.68169	5.91944	7.21349	6.88953	6.66446	6.54825	6.59349	6.68366	6.42816	6.42516	7.06802	7.02867	6.67684	6.84658	6.74302	6.63197	6.35253	6.39273	6.45913	6.22898
ENSG00000120868	APAF1	protein_coding	5.69817	5.62432	5.65633	5.36882	5.34635	5.50347	5.67411	5.6887	5.17197	5.44294	5.23285	5.5943	5.37417	5.47848	5.17785	5.41777	5.93646	5.95885	6.11472	5.93249	5.83387
ENSG00000107282	APBA1	protein_coding	1.60046	0.65633	1.5941	1.62068	1.06553	1.43921	1.31466	0.943018	1.95931	2.16145	1.65474	1.58261	2.16259	1.8986	1.96994	2.51279	1.5279	2.28055	2.67069	2.29346	2.40824
ENSG00000034053	APBA2	protein_coding	6.84692	6.49567	6.66341	5.73533	6.50546	5.96028	6.13338	6.0392	5.46548	5.88662	5.74809	5.68864	5.62287	4.87128	5.63871	5.60984	5.6033	5.68154	5.7126	5.7792	5.70576
ENSG00000011132	APBA3	protein_coding	6.38662	5.86162	6.31666	6.83677	6.81979	6.87916	7.14176	7.09172	6.92206	6.89588	6.96281	6.47641	6.22826	6.37317	6.46187	6.44848	6.41954	6.48814	6.28117	6.51139	6.33152
ENSG00000166313	APBB1	protein_coding	7.26414	6.75328	7.32458	4.94452	5.8545	6.48556	6.57228	6.84589	6.29507	6.50632	6.76175	5.63484	5.73908	5.98147	5.73088	5.82732	5.20514	5.96829	5.9124	5.98786	5.90371
ENSG00000077420	APBB1IP	protein_coding	0.551571	0	0.754739	1.75592	0.346293	1.29676	1.07563	0	1.59676	0.317712	0.988874	0.665422	0	0.225334	0	0.708943	0.261261	0	0	0.505555	1.39795
ENSG00000163697	APBB2	protein_coding	6.64243	6.13589	6.46865	4.42767	4.12898	4.59201	4.69876	4.36906	4.47048	4.60782	4.38268	4.07701	4.48842	4.45501	4.426	4.54059	4.34925	4.21917	4.27226	4.24867	4.26522
ENSG00000113108	APBB3	protein_coding	6.15313	5.5164	6.55055	5.89876	6.37074	6.42017	6.86453	6.51614	6.26677	6.47068	6.34207	6.1065	5.80765	6.03043	5.85892	6.02726	5.9266	5.57132	5.61661	5.68148	5.8399
ENSG00000134982	APC	protein_coding	5.78939	5.80844	5.52067	4.86439	4.45627	4.62652	4.31714	4.38883	4.70577	4.36167	4.12941	4.62179	4.96946	4.81605	5.06142	4.79562	4.69929	4.69819	4.75504	4.77831	4.68055
ENSG00000115266	APC2	protein_coding	3.95855	4.90619	3.77875	4.21772	4.29297	4.35996	4.5128	4.3332	4.28619	4.34305	4.23684	5.82328	5.48869	5.21212	5.19426	5.58876	5.04664	5.4079	5.2808	5.41987	5.35325
ENSG00000154856	APCDD1	protein_coding	5.96909	5.48264	5.37842	3.66626	2.90639	3.12115	3.11232	3.24016	3.14783	3.52664	3.78105	3.83234	3.2982	2.05726	2.62337	2.28308	1.80369	2.36098	2.90165	2.62529	2.5778
ENSG00000198768	APCDD1L	protein_coding	5.63817	4.58667	5.28637	0	0.33854	0.77407	0.782313	1.00332	1.44734	1.28747	2.04254	0.855763	0.501334	1.09375	1.86553	0.84039	0.129674	0.769435	0.590209	0.151576	0.529394
ENSG00000164062	APEH	protein_coding	9.72703	9.27344	9.75539	8.61872	9.0439	9.18885	9.89976	9.56174	9.14767	9.54091	9.56484	8.84136	8.66597	8.71101	8.33521	9.05471	9.05735	9.08613	8.97231	8.97857	9.10619
ENSG00000100823	APEX1	protein_coding	11.897	10.4481	11.7154	11.6005	11.3169	11.2687	11.0744	10.906	11.5481	11.3525	11.2734	10.2363	9.95903	9.9596	10.2267	9.72112	10.0793	9.96684	9.97591	10.0616	10.0344
ENSG00000169188	APEX2	protein_coding	7.62311	6.88464	7.53691	8.54543	8.20081	8.12256	8.29963	8.10475	8.59786	8.55013	8.63948	7.83246	7.52922	7.47483	7.61214	7.79861	8.26395	8.24837	8.0524	8.08059	8.07425
ENSG00000117362	APH1A	protein_coding	9.49152	8.90005	9.50079	9.63805	8.96642	8.97785	8.92345	8.68207	9.54933	9.5671	9.46171	8.10954	8.17643	8.1739	8.2208	8.55682	8.3132	8.52179	8.5189	8.48811	8.41189
ENSG00000138613	APH1B	protein_coding	6.05732	5.5325	6.21014	1.00514	0	0.598621	0.605366	0.313271	1.47863	0.605785	0.761452	0	1.13075	0.53052	0.794504	1.20677	0	0.720781	1.88259	0.517959	1.48074
ENSG00000166181	API5	protein_coding	9.11456	8.53581	8.98144	8.67181	8.71486	8.60358	8.59929	8.56948	8.61177	8.63637	8.36227	8.15	8.09773	8.20387	8.21735	8.22805	8.25975	8.29726	8.21467	8.27386	8.29657
ENSG00000149089	APIP	protein_coding	5.82637	5.02157	5.86952	6.54369	6.90575	7.08018	6.6121	7.06163	6.54638	6.19427	6.336	4.88265	4.7029	5.10627	4.77455	4.82867	4.85736	4.79988	4.8354	4.76501	4.86385
ENSG00000169621	APLF	protein_coding	4.36417	3.93406	4.26758	2.7037	1.6759	2.13924	2.31714	2.44549	2.22838	2.42907	2.59598	2.06037	2.17543	2.24177	2.16111	2.35454	1.64383	2.2585	2.60393	1.71464	1.82942
ENSG00000171388	APLN	protein_coding	6.01871	5.34945	5.48646	0.359957	0	1.10945	1.21432	2.09611	1.49057	2.43423	2.26738	0	0	0	0	0	0	0.154403	1.19757	0	1.49933
ENSG00000134817	APLNR	protein_coding	2.4084	1.49442	1.37291	4.15906	2.89044	3.80528	4.78508	5.74465	5.22597	5.61829	6.47275	2.82367	4.4903	2.88108	3.53738	4.13022	4.33204	3.99417	3.41707	3.32357	3.23427
ENSG00000105290	APLP1	protein_coding	7.73605	7.39115	7.49181	6.81001	7.28133	7.51945	8.27579	7.91353	7.92687	8.63747	8.54934	7.155	7.13379	7.29551	7.18044	8.03729	7.90502	8.0395	8.1716	7.95408	7.92793
ENSG00000084234	APLP2	protein_coding	10.2159	9.70572	10.1057	10.7133	10.4092	10.4573	10.3341	10.1574	10.4219	10.3324	10.1286	9.77214	9.38103	9.60013	9.37738	9.78924	9.98703	9.9783	9.95039	9.92354	9.96985
ENSG00000101474	APMAP	protein_coding	9.03667	8.62293	9.0721	8.53453	8.74037	8.97966	8.8691	8.9233	8.77019	8.65128	8.65168	7.91468	7.90934	8.03548	8.20857	8.12024	7.73086	7.89582	8.10949	7.96374	8.02115
ENSG00000118137	APOA1	protein_coding	3.54626	2.55555	3.07376	0	0.792555	0.727036	0	0.946356	0	1.22013	0.734931	0	1.70594	1.03532	0.106658	0.197	0	0	1.53178	0	0
ENSG00000158874	APOA2	protein_coding	0	1.03245	0.7645	2.28311	0	2.56968	0	2.71973	1.0209	0	3.58634	1.27423	1.33484	2.24918	0.32052	0.410862	0	0	1.74564	0.722047	1.09987
ENSG00000110243	APOA5	protein_coding	1.25408	0.674159	0	0	0	0	0	1.24018	0	0	0.573497	0.178977	1.23959	0.738888	0.810227	0	0	0	0	0	0
ENSG00000084674	APOB	protein_coding	1.18095	1.35826	1.3554	0.086262	0	0.08804	0	0.439459	0.259148	0.0892914	0	0	0	0	0	0	0	0	0	0	0
ENSG00000111701	APOBEC1	protein_coding	0	0	0	0	0	1.03117	0	0	0	1.04193	2.06159	0	0.41488	0.32922	0.400559	0.490901	0	0.00490834	0.24072	0	0.179905
ENSG00000124701	APOBEC2	protein_coding	2.03902	2.97034	3.08037	5.62704	2.46701	2.08494	3.73633	2.15076	3.10515	0	3.20458	2.98973	3.50977	2.28661	3.35795	3.29629	4.223	2.22533	3.0461	3.60747	3.2748
ENSG00000128383	APOBEC3A	protein_coding	5.28287	4.60343	5.21376	2.16534	0.528024	1.12868	0	0	1.40552	1.14011	0.48647	2.7618	0.600013	1.73675	2.46016	2.5505	2.77267	0.60508	1.84089	1.86169	1.102
ENSG00000179750	APOBEC3B	protein_coding	7.43679	7.07227	7.33281	3.85725	3.44596	3.37159	3.20664	2.55424	3.55732	3.58319	2.99732	4.56734	3.97412	4.63693	4.31595	5.38357	5.20337	4.77828	5.2222	5.17691	5.3807
ENSG00000244509	APOBEC3C	protein_coding	8.98859	7.82734	8.91595	7.85692	8.43638	8.5111	8.99058	8.93745	8.58744	9.31336	9.36642	7.60154	7.60873	7.62283	7.00611	8.29285	7.94373	8.54382	8.56509	8.42135	8.55511
ENSG00000243811	APOBEC3D	protein_coding	6.41891	6.47439	6.45002	7.1339	7.24288	7.31204	7.34503	7.3424	7.21602	7.48836	7.30473	7.09564	6.71556	7.01388	6.78908	7.42531	7.38325	7.55454	7.38796	7.40253	7.49667
ENSG00000128394	APOBEC3F	protein_coding	4.94745	5.3926	5.14739	6.20028	6.70262	6.67114	7.12681	7.0206	6.50014	6.89042	6.73816	6.99483	6.73165	6.61779	6.59095	7.09379	7.01558	7.0863	7.07578	7.0026	6.95073
ENSG00000239713	APOBEC3G	protein_coding	2.3679	2.18754	2.73365	5.37939	5.49282	5.52231	6.26728	5.86351	5.17406	6.50229	5.83206	5.72828	5.44901	5.21704	4.74338	6.07291	6.46839	6.32688	6.21886	6.09986	6.05142
ENSG00000100298	APOBEC3H	protein_coding	2.89481	1.62775	2.52374	3.17531	4.33399	4.76047	5.49934	6.00701	4.50896	5.27943	5.77318	3.4545	2.51511	3.93195	2.50079	4.59113	3.54338	4.60764	4.07791	4.87194	5.0171
ENSG00000184730	APOBR	protein_coding	0.305211	0	0.23127	5.07536	4.96326	2.97797	2.35318	3.51436	1.83219	3.04069	3.16517	2.93034	1.49791	2.24233	2.22056	2.10445	2.01522	3.00548	2.61326	3.20705	2.67797
ENSG00000130208	APOC1	protein_coding	8.31584	7.45836	8.13176	10.5438	10.6756	10.1551	9.61617	9.91122	9.97664	9.88599	9.85165	8.69369	8.14322	8.07231	8.28337	9.17152	9.18752	9.25767	8.98625	9.20788	9.29207
ENSG00000234906	APOC2	protein_coding	0.743127	0.61398	0.582316	5.3782	3.7614	2.87252	1.04855	3.79931	2.22089	3.25623	3.71257	0.855763	0.916372	1.41567	2.48701	0	2.08903	1.5064	1.74221	1.62551	1.6814
ENSG00000110245	APOC3	protein_coding	0	0	0	1.05214	0	0	0	0	0	0	0	0	0.485995	0.400336	0.471675	0.562017	0	0.076024	0.311836	0	0.251021
ENSG00000267467	APOC4	protein_coding	1.14139	0.796381	1.87573	1.1579	2.38273	1.81351	2.27038	2.66383	1.20836	1.82856	1.82775	1.03816	1.68374	1.59808	2.25438	0.759757	2.37097	0.273764	1.50958	0.0709423	0.448761
ENSG00000189058	APOD	protein_coding	0.528606	0	0.407714	2.46428	0	1.2536	0	2.29779	1.76765	1.52249	3.66632	0.591872	0.237443	1.15178	1.54505	1.31347	0.924677	1.41243	0.648247	1.43201	0.587431
ENSG00000130203	APOE	protein_coding	12.8209	11.9193	12.7942	13.4677	13.5646	13.5777	13.3615	13.6536	13.8441	13.84	14.0786	12.6073	12.6564	12.6223	12.6347	12.6693	12.4263	12.9995	12.8892	12.9152	12.9675
ENSG00000175336	APOF	protein_coding	0.595807	0	0.461887	0	0.674237	0	0	0	0.637618	0.623857	0.623459	0	0	1.36021	0.431551	0.521893	1.39614	0	0.856675	0.833078	0.210897
ENSG00000100342	APOL1	protein_coding	0	0	0	2.85422	2.0905	1.37345	0	1.52386	1.68304	0.853678	2.33123	0.139645	0.463288	0.962591	1.25632	0.53931	0.635949	2.22324	2.68145	1.55094	1.68775
ENSG00000128335	APOL2	protein_coding	6.3607	5.85993	6.65696	2.72574	2.55626	1.89942	1.41196	1.55168	2.67986	2.11263	2.36533	0.64228	0.802424	1.71676	1.7881	2.14148	2.30523	3.02472	3.11369	3.03763	3.15241
ENSG00000128284	APOL3	protein_coding	0.203685	0	0.291378	0	0	0	0	0	0	0	0	0	0	0	0	0	0	0	0	0	0
ENSG00000100336	APOL4	protein_coding	0	0	0.380437	0.2735	0	0.278784	0	0.380272	0	0.89932	0	0	0	0	0	0	0	0	0	0	0
ENSG00000221963	APOL6	protein_coding	1.42715	0	0.939992	1.89655	1.09722	0.549437	0	0	1.40202	0.129694	0.358355	0	0	0	0	0.457404	0	0	1.06972	0	0.494331
ENSG00000178878	APOLD1	protein_coding	6.68366	6.1307	6.46054	7.0326	7.14158	7.11056	6.98826	7.03282	6.91137	6.94655	7.04009	5.86737	5.78207	5.84494	5.85624	5.59158	5.94727	5.83311	5.89821	5.77438	5.74571
ENSG00000204444	APOM	protein_coding	7.90079	7.25378	8.05119	8.28858	8.43343	8.42711	8.56805	8.47285	8.11359	8.20404	8.04896	7.83997	7.60459	7.60891	7.56142	7.72284	8.05988	7.90273	7.82207	7.86497	7.90616
ENSG00000184831	APOO	protein_coding	7.9035	6.91682	7.70317	7.36847	7.09363	7.09816	7.41828	7.18725	7.56591	7.32128	7.48463	6.24722	6.06067	6.25254	6.36828	6.52692	6.43686	6.52517	6.3967	6.4424	6.64549
ENSG00000155008	APOOL	protein_coding	5.34082	5.01925	5.22837	6.17867	6.12269	5.87961	6.23368	6.18028	6.20169	6.3057	6.17102	5.72166	5.72338	5.8515	5.87005	5.84379	5.98754	5.83697	5.91845	5.78301	5.80632
ENSG00000142192	APP	protein_coding	11.3011	10.7265	11.2605	9.6518	9.95333	10.5611	10.6457	10.4221	10.6625	10.6501	10.5352	9.53548	9.66199	9.87433	9.63212	9.90296	9.46011	10.0648	10.0437	9.97401	10.0929
ENSG00000062725	APPBP2	protein_coding	5.17411	4.58346	5.00815	4.20632	3.67882	3.66659	3.48365	3.35186	4.01295	3.7994	3.75812	3.62361	3.76743	3.41619	3.64718	3.1318	2.91247	3.26521	3.41695	3.19244	3.13855
ENSG00000157500	APPL1	protein_coding	6.75845	6.39989	6.69393	6.63961	6.95787	6.94143	6.87626	6.86934	6.79093	6.82955	6.44444	6.29015	6.49808	6.55681	6.28314	6.61896	6.72398	6.69318	6.65292	6.73328	6.58807
ENSG00000136044	APPL2	protein_coding	6.29243	5.93166	6.21585	5.1561	4.9693	4.99134	5.3032	5.26152	5.35581	4.99493	5.08359	5.12474	4.93955	5.18679	5.02109	5.08018	4.97187	4.70561	4.79806	4.77715	4.8209
ENSG00000198931	APRT	protein_coding	10.9445	10.2793	11.136	10.455	10.4775	10.4515	10.7565	10.7617	10.5262	10.9247	10.8748	9.73943	9.35242	9.49646	9.42064	9.83981	9.70522	9.9255	9.78021	9.84549	9.84058
ENSG00000137074	APTX	protein_coding	6.72915	4.53553	6.89044	6.96232	7.32724	7.35339	7.42426	7.41797	7.23503	7.45454	7.39469	4.76959	4.69785	4.69465	4.80552	4.55924	4.89932	4.87284	4.68795	4.76842	4.78819
ENSG00000240583	AQP1	protein_coding	1.02976	0	0.656776	0	0.684235	0.625836	0	1.34297	0	0.3511	0.350856	0	2.34821	0.0401535	2.43342	1.61687	0	0.130879	0.68862	0	0
ENSG00000143595	AQP10	protein_coding	0	1.49119	0.656469	1.37545	0	0.492716	0	0.65621	0	0.86878	0.498491	0.996011	0.0566193	1.97096	0.627261	0	0	0	0.467423	0.443826	0
ENSG00000178301	AQP11	protein_coding	4.52569	3.97885	4.43765	5.43718	5.07187	5.17185	5.68191	4.86284	5.43347	5.52497	4.99077	4.96314	4.48769	5.0801	4.39937	4.6341	4.41371	4.31038	4.57657	4.0124	4.32311
ENSG00000185176	AQP12B	protein_coding	0	0	0	0.352318	0	0	0	0	0.372343	0	0	0	0	0	0	0	0	0	0	0	0
ENSG00000167580	AQP2	protein_coding	0	0	0.205882	0	0	0	0	0	0	0	0	0	0	0	0	0	0	0	0	0	0
ENSG00000165272	AQP3	protein_coding	4.08612	3.21667	4.32589	8.11639	7.72269	7.1271	6.58568	5.95927	7.01454	6.52964	6.39004	6.87027	7.23919	6.83062	7.67753	6.27959	6.82521	6.97063	6.74701	6.95067	6.91553
ENSG00000171885	AQP4	protein_coding	2.20588	0.964606	2.15203	0	0.233186	0	0	0	0.218658	0	0	0	0	0	0	1.4585	0	0	0.677801	0	0.0320229
ENSG00000161798	AQP5	protein_coding	4.83527	4.31005	5.4165	3.20854	3.30072	3.1577	3.09276	3.23388	2.62347	1.58978	2.59004	1.69386	3.24632	2.7132	2.78454	3.2228	3.22829	1.51442	3.07216	2.42707	2.42638
ENSG00000086159	AQP6	protein_coding	0.607276	0.00719469	0.825776	1.16795	1.15031	1.39904	0.871784	0.599069	1.09609	0.635756	1.07494	0.949417	0.479511	0.808889	1.05015	0	0	0	0	0.451681	0
ENSG00000165269	AQP7	protein_coding	1.60602	0.294659	1.25266	1.14893	0.843086	2.00705	1.233	1.17407	1.07785	0.783169	0.443788	1.60683	1.76698	1.23386	1.3052	0.258035	2.13228	1.62004	1.38637	0.947732	1.32555
ENSG00000103375	AQP8	protein_coding	0	0	0.561789	1.21253	0.808732	0	0	0	0	0	0	1.13569	0	2.01753	0.766938	0	0.146564	0	0.607099	0	0
ENSG00000021776	AQR	protein_coding	7.06226	6.80077	6.98043	7.08489	6.99641	7.00381	7.13499	6.93059	7.14962	7.05708	7.00861	6.73821	6.73455	6.82308	6.61941	6.6968	6.90858	6.81515	6.77036	6.77787	6.70851
ENSG00000169083	AR	protein_coding	4.76162	4.70536	4.77139	0.362971	0.218124	0.52429	0.63723	0.695979	1.04673	0.374547	0.799501	0	0.821055	0.394358	0	0	0	0.555473	0.568893	0.282262	0
ENSG00000078061	ARAF	protein_coding	8.34431	7.53427	8.1035	9.15578	9.13506	9.03237	9.10984	8.88115	9.28324	9.21679	9.25663	8.54666	8.4287	8.42934	8.27673	8.51877	8.48769	8.59897	8.62586	8.62124	8.62385
ENSG00000186635	ARAP1	protein_coding	7.73566	7.6315	7.83332	8.30688	8.24304	8.27752	8.21417	8.11339	8.22049	8.06553	7.9113	8.10209	7.88492	7.83966	7.46198	7.56717	7.88881	7.56751	7.535	7.61827	7.40638
ENSG00000047365	ARAP2	protein_coding	1.40932	1.61311	1.89144	0.10235	0	0	0	0	0	0	0.296746	0	0	0	0	0	0	0	0	0	0
ENSG00000120318	ARAP3	protein_coding	8.2563	7.98388	8.19614	4.54949	5.53202	6.07512	6.45247	6.6389	5.70108	5.73925	6.42974	5.21017	5.41654	5.83567	5.48432	6.17388	5.74565	5.48828	5.36683	5.52897	5.80078
ENSG00000198576	ARC	protein_coding	6.60831	6.02745	6.32167	2.55684	2.16458	1.80486	3.17938	3.08708	3.08302	3.34669	3.25305	6.87469	6.97997	7.49886	7.09611	4.77002	3.6808	5.23894	4.606	4.82703	4.68459
ENSG00000095139	ARCN1	protein_coding	9.44148	8.79024	9.30329	9.29536	9.00751	8.81017	8.72532	8.7349	9.03908	8.83112	8.88147	8.32244	8.19638	8.29616	8.43147	8.56599	8.57913	8.57114	8.5234	8.59895	8.57509
ENSG00000109321	AREG	protein_coding	0	0	0	0	0.709235	0	0	1.38286	0	0	1.95628	0.892201	2.34513	1.77404	0	0.613794	0	1.71276	1.68554	0	0.88776
ENSG00000119682	AREL1	protein_coding	7.08759	6.61231	6.93493	6.76559	6.69268	6.61547	6.56862	6.37729	6.34407	5.96574	6.00595	6.10886	5.92895	6.16135	6.13315	6.17619	6.08885	5.7275	5.83015	5.81205	5.70937
ENSG00000143761	ARF1	protein_coding	10.6972	10.0349	10.6702	11.6224	11.5346	11.4542	11.5894	11.5745	11.4062	11.4437	11.5664	10.6415	10.4602	10.5642	10.5651	10.634	10.7565	10.8828	10.8063	10.8129	10.8433
ENSG00000134287	ARF3	protein_coding	10.2616	9.46282	10.2209	10.873	10.7486	10.7426	10.7777	10.6667	10.9037	10.8398	10.8344	9.93172	9.54035	9.62934	9.4996	9.70788	9.80219	9.93941	9.86227	9.85909	9.8764
ENSG00000168374	ARF4	protein_coding	9.62561	8.24162	9.66894	10.2916	10.217	10.1026	9.83624	9.84101	10.1519	9.69106	9.75589	8.35345	8.33692	8.25536	8.60295	8.58105	8.48716	8.32239	8.39333	8.3914	8.42224
ENSG00000004059	ARF5	protein_coding	10.2403	9.60257	10.3253	10.0228	10.0026	10.1523	10.3227	10.2921	10.2568	10.4029	10.5682	9.2525	9.09441	9.11825	9.18479	9.69617	9.35611	9.54046	9.51267	9.48592	9.5829
ENSG00000165527	ARF6	protein_coding	8.79859	8.14808	8.81281	9.71245	9.5247	9.28577	9.26201	9.24319	9.14779	9.35004	9.34188	8.7101	8.59824	8.55878	8.68238	8.86891	8.69362	8.8257	8.82964	8.86987	8.84623
ENSG00000101199	ARFGAP1	protein_coding	8.28642	7.9794	8.40585	8.83078	9.12801	8.94195	9.35266	9.18967	8.76115	8.99078	9.09233	8.73045	8.49003	8.59963	8.42939	8.81588	8.98664	8.73469	8.75476	8.79804	8.80486
ENSG00000149182	ARFGAP2	protein_coding	7.36281	7.17145	7.36948	7.95965	8.23031	8.1361	8.16628	8.2591	7.96186	8.11934	8.13963	7.83696	7.6611	7.72269	7.59415	7.65744	7.71698	7.70336	7.54324	7.65464	7.67955
ENSG00000242247	ARFGAP3	protein_coding	6.29222	5.84508	6.53917	6.94236	6.78474	7.12755	7.13091	6.94491	7.45229	7.28578	6.90437	6.04679	6.5084	6.48486	6.37378	6.64654	6.69908	6.89419	6.98684	6.8094	6.90383
ENSG00000066777	ARFGEF1	protein_coding	7.37767	7.36531	7.28661	8.59888	8.27274	8.17176	7.9851	7.9623	8.3458	8.23141	7.76261	8.77009	8.3003	8.3096	8.32443	8.39883	8.73775	8.53124	8.5712	8.58585	8.53303
ENSG00000124198	ARFGEF2	protein_coding	6.12408	6.51606	6.18148	7.29105	6.86589	6.99204	6.69757	6.72645	7.17789	6.88318	6.54664	7.49146	7.52402	7.53249	7.68948	7.31326	7.4211	7.42177	7.40313	7.4359	7.38796
ENSG00000112379	ARFGEF3	protein_coding	6.3068	6.69238	6.36718	4.68815	5.58737	5.86152	6.37218	6.76266	5.67816	6.29185	6.43465	5.63027	5.46325	5.85738	5.11051	6.11018	5.96844	6.24461	6.3682	6.02213	6.18433
ENSG00000164144	ARFIP1	protein_coding	6.98121	6.11118	7.00691	7.65182	7.64237	7.61281	7.39674	7.27315	7.4629	7.40174	7.31687	6.65842	6.50362	6.68469	6.75234	6.53913	6.76781	6.71802	6.71649	6.75842	6.66582
ENSG00000132254	ARFIP2	protein_coding	7.41472	6.66398	7.46782	7.78329	8.03037	7.81911	7.58083	7.84156	7.36194	7.36447	7.62908	7.07184	6.87464	6.78622	7.02441	7.05442	6.8203	6.67001	6.7359	6.78768	6.65885
ENSG00000101246	ARFRP1	protein_coding	5.48037	5.7431	5.72651	6.852	7.08513	6.79415	7.06024	6.93866	6.65966	6.87722	7.00149	7.30498	7.21237	7.03897	7.08915	7.34796	7.3113	6.97823	6.95692	6.91389	7.01046
ENSG00000118520	ARG1	protein_coding	1.24252	0.800925	0.41798	0.550859	1.6426	0	0.784155	1.88249	0.992697	0	3.53496	1.2651	1.91067	1.01766	1.41092	0.179338	1.63855	0	0	0.490524	0.868342
ENSG00000081181	ARG2	protein_coding	8.56926	8.05236	8.69099	7.85431	8.29734	8.73423	8.60463	8.7916	8.13541	8.24598	8.31782	7.18428	7.23159	7.40646	7.29052	7.0325	7.18852	7.15552	7.19129	7.27542	7.18424
ENSG00000186103	ARGFX	protein_coding	0.234106	0	0.333459	4.26067	4.82278	6.20094	6.25076	5.92547	5.43055	6.22884	5.84853	4.33832	4.12725	4.62656	5.49594	3.08128	2.80667	3.31518	3.41607	2.94886	3.00475
ENSG00000134884	ARGLU1	protein_coding	8.84866	8.01147	8.96348	8.50111	8.60417	8.42904	8.26651	8.4141	8.44901	8.08801	8.26851	7.92915	7.81812	7.81566	7.83379	7.71629	8.06471	7.44458	7.55428	7.70107	7.50185
ENSG00000175220	ARHGAP1	protein_coding	8.0434	7.47338	8.06296	9.43516	9.54599	9.39558	9.61242	9.33438	9.28271	9.51101	9.46593	8.77031	8.39524	8.26482	8.0745	8.49681	8.71921	8.89697	8.85482	8.80636	8.80999
ENSG00000071205	ARHGAP10	protein_coding	3.31935	2.86967	3.21503	4.69856	4.87736	4.8412	4.71814	4.47416	4.72255	4.50682	4.20236	4.19195	4.41875	4.55441	4.34335	4.20609	4.40592	4.2365	4.25946	4.06525	4.09116
ENSG00000198826	ARHGAP11A	protein_coding	7.62391	7.36505	7.58195	7.61025	7.93544	7.89997	7.57608	7.75163	7.72712	7.63367	7.24718	7.32804	7.19402	7.31469	7.3539	7.14368	7.27002	7.17226	7.15953	7.34039	7.27988
ENSG00000165322	ARHGAP12	protein_coding	6.92544	6.87792	6.97342	6.35093	6.45795	6.51335	6.26205	6.25897	6.30909	6.1333	5.98755	6.54402	6.24785	6.35768	6.00286	6.31623	6.21953	6.14834	6.15509	6.12428	6.15072
ENSG00000140750	ARHGAP17	protein_coding	7.11962	6.61547	6.96995	6.57703	6.67188	6.76786	6.47762	6.3885	6.7437	6.57672	6.41369	6.13584	6.02485	6.14047	6.22106	6.03819	6.26341	6.1353	6.253	6.109	6.13035
ENSG00000146376	ARHGAP18	protein_coding	4.01785	3.75171	4.05958	6.3073	5.66453	5.72838	5.50763	5.58066	5.5403	5.44881	5.26654	5.03058	4.5619	4.72333	4.62475	4.10741	5.3263	4.65536	4.60786	5.14175	4.88522
ENSG00000213390	ARHGAP19	protein_coding	7.30505	7.15387	7.38437	7.27959	7.12891	7.27773	7.4789	7.2016	7.27833	7.45572	7.1432	7.08375	6.81105	7.09374	6.84556	7.19051	7.72188	7.56298	7.46852	7.42632	7.45977
ENSG00000137727	ARHGAP20	protein_coding	0	0	0.127872	0.329366	0.197016	0.177542	0	0.454744	0	0.484008	0	0	0	0.504602	0	0	0	0	0	0	0
ENSG00000107863	ARHGAP21	protein_coding	6.36618	6.03078	6.08507	6.88602	6.74869	6.58765	6.47801	6.48585	6.6767	6.38641	6.23585	6.32758	6.25931	6.38479	6.28663	6.54299	6.40674	6.33505	6.37246	6.36648	6.33129
ENSG00000128805	ARHGAP22	protein_coding	5.30933	4.82944	5.31981	2.70543	2.52727	2.35804	2.73291	3.13495	2.75176	2.71874	3.40913	2.05667	1.81472	1.79945	2.12233	1.4757	1.18003	0.783261	1.96249	1.68735	1.95826
ENSG00000275832	ARHGAP23	protein_coding	8.09034	7.95422	8.04749	6.08619	6.55902	6.32168	6.25427	6.43913	5.72462	5.44402	5.62507	5.89022	6.28872	6.38923	6.70837	6.02225	5.12774	6.18205	6.23964	5.98363	6.02349
ENSG00000138639	ARHGAP24	protein_coding	1.0167	0	0.943342	2.08766	1.44475	1.12802	1.28826	1.0046	1.44897	0.972597	1.42375	0	0	0.191203	0.847505	0.674813	0.549059	0.567331	0.803143	1.52205	1.04189
ENSG00000163219	ARHGAP25	protein_coding	2.44131	2.16068	2.32105	1.32666	1.10256	1.01923	1.84901	0.569728	1.16911	1.98259	1.70295	0.613964	1.38507	0.521799	0.370746	0.461088	1.16541	2.09057	1.62594	1.50924	0.735054
ENSG00000145819	ARHGAP26	protein_coding	4.41541	4.60491	4.5099	2.40957	3.26728	3.42412	3.5947	3.86962	3.22226	3.28883	3.56148	2.85557	3.15242	3.86117	3.3765	3.53222	3.03342	2.87173	2.97826	2.90595	2.97272
ENSG00000159314	ARHGAP27	protein_coding	5.07831	4.7353	5.23056	4.86007	4.28536	4.37698	4.41127	3.92414	4.78097	4.82437	4.05365	4.48764	4.80775	4.29325	4.37249	4.58376	4.08817	4.77855	4.77377	4.81674	4.81106
ENSG00000088756	ARHGAP28	protein_coding	4.71803	4.67722	4.91476	2.89604	2.53967	2.47089	2.03474	2.63442	1.91704	2.21926	2.60488	1.49274	1.48624	0.98554	0.664562	2.24676	2.11028	1.91277	2.52709	2.06609	1.87017
ENSG00000137962	ARHGAP29	protein_coding	2.17221	1.52414	1.9678	3.26367	2.99652	3.64144	3.09921	3.40016	3.24352	2.98294	3.37467	2.45277	2.8613	2.59764	2.75387	2.81647	3.26474	3.07024	3.26349	3.17586	3.30279
ENSG00000186517	ARHGAP30	protein_coding	3.44562	3.80695	3.46478	2.97378	2.1699	1.50717	2.2149	2.91012	1.34282	2.95053	3.7566	2.85234	3.30527	3.91475	3.45322	2.74386	2.77011	3.1754	3.41122	3.23089	3.07029
ENSG00000031081	ARHGAP31	protein_coding	3.18668	2.93162	3.41151	6.50874	6.04183	4.50939	4.24741	4.07859	5.244	4.89006	4.36861	5.72993	5.35548	4.70709	5.21969	4.98933	4.64253	4.85776	4.52283	5.07355	4.95951
ENSG00000134909	ARHGAP32	protein_coding	6.2944	6.05169	5.94436	5.75508	5.42544	5.65565	5.67086	5.27145	5.86066	5.8796	5.67303	5.36376	5.33209	5.4989	5.10697	5.46674	5.6974	5.50487	5.4732	5.55394	5.48531
ENSG00000004777	ARHGAP33	protein_coding	8.27024	7.30396	8.14385	7.18503	7.78667	8.0134	8.51347	8.18914	8.22785	8.44226	8.61928	6.93369	7.33996	7.46075	7.22322	7.70732	7.47377	7.76786	7.81071	7.6106	7.79061
ENSG00000160007	ARHGAP35	protein_coding	8.26527	8.10198	8.03486	6.48742	6.15349	6.35434	6.28017	6.24593	6.81248	6.63301	6.63556	6.5026	6.75586	6.54616	6.63378	6.39851	6.16291	6.45124	6.55967	6.39559	6.42047
ENSG00000147256	ARHGAP36	protein_coding	2.42508	0.554519	2.34639	0.673568	0	0	0	0	0.396924	1.15906	1.15844	0	1.21948	0	0	0	0	0	0.0453211	0	0
ENSG00000147799	ARHGAP39	protein_coding	6.68345	6.65594	6.64811	7.081	7.06939	7.11906	6.96185	6.96217	7.31635	7.13792	7.31394	7.1639	7.06989	7.10954	6.81075	6.95887	6.83311	6.93122	6.68464	6.90386	6.94575
ENSG00000089820	ARHGAP4	protein_coding	8.09344	7.29924	8.19159	8.07077	8.23751	8.2932	8.51026	8.42239	8.32255	8.37953	8.52835	7.91611	7.77859	7.8697	7.84478	7.95881	7.40154	7.91374	7.84435	7.7877	7.84974
ENSG00000124143	ARHGAP40	protein_coding	2.12458	2.14949	2.3007	0.362846	0.40742	0.907742	2.32103	2.23831	0.383393	2.09068	2.59298	0.253767	2.57741	1.49175	2.56309	0.97536	0.527678	0.752402	1.86268	0	1.14979
ENSG00000165895	ARHGAP42	protein_coding	6.04122	5.96361	5.93711	7.46999	7.27232	7.02728	6.85834	6.73796	7.02902	6.8951	6.51258	7.20459	6.97356	6.84314	6.85413	6.81563	7.45931	7.25063	7.15214	7.20664	7.13104
ENSG00000006740	ARHGAP44	protein_coding	5.98406	5.68439	5.83013	5.0119	5.77302	5.92016	6.20766	5.89441	5.51267	5.88488	5.82816	5.17165	5.08787	5.21839	4.89478	5.59645	5.34334	5.3908	5.30551	5.43938	5.53232
ENSG00000180448	ARHGAP45	protein_coding	7.74253	7.61125	7.73567	7.995	8.38627	8.19167	7.92896	7.91017	7.98805	7.75222	7.67605	7.74711	7.53398	7.39376	7.16578	7.52737	7.15487	7.58263	7.50676	7.70585	7.67523
ENSG00000100852	ARHGAP5	protein_coding	6.44097	6.50052	6.1569	6.3333	6.44431	6.25735	5.99872	6.09099	6.1522	5.89948	5.61863	6.61626	6.58499	6.54627	6.57396	6.73945	6.66672	6.66771	6.76883	6.73298	6.56085
ENSG00000047648	ARHGAP6	protein_coding	1.86788	1.79816	1.52313	0.927455	0.926409	1.77308	1.71199	2.38822	2.20175	2.59057	2.9795	2.91442	3.29038	3.22435	3.04043	3.3664	2.51026	3.24517	3.57025	2.89715	2.99486
ENSG00000241484	ARHGAP8	protein_coding	7.33851	6.80838	7.2777	8.23669	8.22973	8.00342	8.239	8.07276	8.43942	8.25059	8.37587	7.82097	7.90717	7.78664	7.4217	7.61012	7.81815	7.77096	7.81395	7.87502	7.87788
ENSG00000123329	ARHGAP9	protein_coding	3.06058	2.53385	3.75653	2.99315	3.22527	3.38957	2.51425	1.94003	2.82395	2.53841	2.11338	3.18281	3.5415	3.23825	3.16873	2.36599	2.26295	2.53207	1.97141	3.01277	3.05499
ENSG00000141522	ARHGDIA	protein_coding	10.4059	9.57787	10.3101	10.6348	10.9885	11.0008	11.2112	11.1194	10.7142	10.9434	11.1274	10.0317	10.1627	10.212	10.3356	10.304	10.1755	10.2556	10.1899	10.209	10.1574
ENSG00000111348	ARHGDIB	protein_coding	2.17172	1.33589	2.83679	4.776	4.19842	2.6967	1.25684	3.50375	3.39585	2.37091	3.98409	1.38503	2.22324	0.722546	0.793885	1.29927	1.17351	1.39823	1.04908	1.93238	1.3102
ENSG00000242173	ARHGDIG	protein_coding	4.92935	4.18035	5.12856	6.26641	7.1948	6.85139	6.99729	6.84023	6.52813	6.74167	6.57951	6.22948	6.36726	6.12709	6.22331	6.59303	6.192	6.47299	6.35297	6.22207	6.2091
ENSG00000076928	ARHGEF1	protein_coding	7.07319	6.83966	7.33811	7.10635	7.16929	7.00915	7.1511	6.92239	6.97865	6.97949	7.20841	7.02188	7.00596	6.81075	6.97447	6.80397	6.89927	6.85902	6.85182	6.91254	6.94881
ENSG00000104728	ARHGEF10	protein_coding	7.5667	7.43758	7.64153	7.05032	6.26616	6.5203	6.23273	6.3068	7.22449	6.74274	6.6202	7.0677	7.19296	7.16676	7.0683	7.06811	7.13997	6.85384	6.90378	6.81382	6.77937
ENSG00000074964	ARHGEF10L	protein_coding	6.79178	7.14238	6.95559	4.16994	4.71685	5.1635	5.1175	5.06014	5.0619	5.4188	4.98571	5.51684	5.49995	5.48423	5.11759	5.59023	4.60984	5.46996	5.69841	5.21481	5.18644
ENSG00000132694	ARHGEF11	protein_coding	7.79929	7.88965	7.82604	8.68	7.97613	7.91094	7.80774	7.82534	8.42289	8.14417	8.13763	7.86528	7.82375	7.73809	7.72563	7.67085	7.67111	7.61838	7.57353	7.57651	7.55333
ENSG00000196914	ARHGEF12	protein_coding	5.33029	5.48567	5.20656	5.66514	5.64559	5.71662	5.53089	5.35438	5.77124	5.53327	5.27488	5.91175	5.93786	5.9596	5.84723	5.92445	6.01903	5.80753	5.8511	5.87315	5.85658
ENSG00000198844	ARHGEF15	protein_coding	3.24097	3.02815	3.5055	4.24452	6.92797	6.49247	6.91707	6.43976	4.17726	5.46318	5.15701	4.47063	4.44933	4.39311	4.08302	4.75833	4.68232	5.59931	5.45004	5.55855	5.52133
ENSG00000130762	ARHGEF16	protein_coding	6.32785	6.33922	6.56822	8.32511	7.91454	7.78639	7.95451	7.75135	7.85512	8.01693	7.77608	8.24635	7.96095	8.07698	7.71818	8.14315	8.24973	8.01852	7.94849	8.08357	8.00982
ENSG00000110237	ARHGEF17	protein_coding	5.84637	6.04265	5.59455	4.66358	5.19243	5.47292	5.89655	5.78027	5.51606	5.84956	5.61545	6.1935	6.10261	6.09787	5.79261	6.40031	6.32625	6.35454	6.2941	6.27685	6.39602
ENSG00000104880	ARHGEF18	protein_coding	7.61285	7.41996	7.65455	8.81841	8.91159	8.56495	8.829	8.4604	8.46569	8.84268	8.4347	8.81583	8.70793	8.5822	8.50754	8.733	8.84727	9.25483	9.17768	8.96313	8.91395
ENSG00000142632	ARHGEF19	protein_coding	8.1316	7.98262	8.47827	4.45837	4.79167	4.79954	4.96996	5.12113	4.62183	5.09763	4.80587	5.14565	4.91675	4.97405	4.91738	4.88355	4.66288	4.84068	4.72749	4.67319	4.72617
ENSG00000116584	ARHGEF2	protein_coding	8.11485	7.74354	8.06	7.86806	6.28297	5.6445	6.13501	5.71357	7.04193	7.14818	6.88858	6.48456	7.02012	7.04179	6.79086	6.65432	7.09374	6.89068	6.88592	6.74394	6.75443
ENSG00000240771	ARHGEF25	protein_coding	6.91649	6.42434	6.91081	5.52736	6.87857	7.26825	7.69186	7.7859	7.01425	7.61964	7.90524	6.88486	6.69609	6.63948	6.63707	6.82493	6.854	6.7889	6.6793	6.81536	6.76434
ENSG00000114790	ARHGEF26	protein_coding	5.8992	5.76586	5.97021	5.05024	5.22058	5.37532	5.21446	4.88429	5	4.80121	4.57738	4.54272	4.65008	4.63779	4.57163	4.8464	4.65371	4.43901	4.78018	4.30032	4.50035
ENSG00000214944	ARHGEF28	protein_coding	0.894879	0.53011	0.948786	0.159637	0.0932336	0.162844	0.12546	0.22534	0.0871599	0.0849103	0.683241	0	0	0	0	0	0	0	0	0	0
ENSG00000163947	ARHGEF3	protein_coding	3.73863	3.56753	3.77803	3.98418	3.22955	2.8532	3.77564	3.4342	3.40424	3.69116	3.69012	2.89044	3.60211	3.75414	3.94796	3.31248	3.11077	3.6179	4.04836	3.39896	3.71043
ENSG00000214694	ARHGEF33	protein_coding	1.55683	0.483816	1.65526	2.31205	2.41602	2.28729	1.83442	2.11852	2.05876	2.57668	2.35228	1.04753	1.78621	1.15998	1.23132	1.76912	0.610945	2.02009	1.93398	0.758377	1.55123
ENSG00000213214	ARHGEF35	protein_coding	7.55165	7.68282	7.63087	7.61235	5.603	5.70175	5.6106	5.74609	7.63398	7.63261	7.71401	7.15194	6.86973	7.15039	7.32301	7.5678	7.52966	7.27354	7.21521	7.25975	7.38964
ENSG00000183111	ARHGEF37	protein_coding	2.51807	1.28208	2.16649	1.44582	1.12465	0.7692	1.38217	0.997437	0.939377	1.38292	1.6518	0.201935	1.7544	0.569202	1.83319	1.24546	0.0201666	1.43753	1.13278	1.32218	1.07196
ENSG00000236699	ARHGEF38	protein_coding	3.82999	2.6136	3.68347	4.28999	4.35973	4.27359	4.0799	3.84894	3.96598	3.94142	3.76605	2.79398	3.03147	2.97329	2.74297	2.93061	2.82562	2.47565	2.88479	2.84752	2.65064
ENSG00000137135	ARHGEF39	protein_coding	6.57229	6.33952	6.59816	5.77174	5.70802	5.51023	5.39173	5.81864	5.62758	5.30665	5.78671	5.26831	5.04976	5.11042	5.12195	5.13387	5.12421	5.03442	4.96211	5.31438	5.15923
ENSG00000136002	ARHGEF4	protein_coding	6.10963	5.94395	6.11414	3.88524	3.72065	3.53006	4.05703	3.5015	3.89145	4.03088	3.80902	4.32918	4.92761	5.26363	4.91861	4.864	4.14741	4.35436	4.5042	4.10304	4.23254
ENSG00000165801	ARHGEF40	protein_coding	8.08652	7.98907	8.01437	2.98424	2.69402	1.98573	3.78806	3.22915	2.58139	3.91608	3.62223	3.2313	4.41833	4.43678	4.51722	4.10204	3.84135	4.47402	4.26367	3.5366	3.94947
ENSG00000050327	ARHGEF5	protein_coding	8.08744	7.88537	8.06156	7.47939	6.65297	6.77997	6.74921	6.7409	7.44309	7.2649	7.37252	7.08533	7.11358	7.08648	7.28147	7.58314	7.59568	7.29142	7.28506	7.30081	7.30904
ENSG00000129675	ARHGEF6	protein_coding	4.65784	4.27876	4.78916	0.428901	0.480329	0.771571	1.05334	1.58536	1.98124	1.65649	2.3568	1.01502	1.4382	1.85504	1.92638	2.6297	0.388465	0.0282262	0	1.56237	0.940189
ENSG00000102606	ARHGEF7	protein_coding	6.56495	6.51988	6.59757	6.1769	6.26205	6.29687	6.34092	6.18345	6.24245	6.10305	5.99689	6.23945	5.97255	6.01591	5.95124	6.08986	6.23166	5.94824	5.98784	5.96628	6.01988
ENSG00000131089	ARHGEF9	protein_coding	5.72743	5.01735	5.52891	3.50461	2.18848	2.68266	3.0196	2.85414	3.89166	3.96748	3.44519	3.30764	3.32171	2.84447	2.86851	3.03685	3.22388	3.00337	3.03699	2.89712	2.87024
ENSG00000117713	ARID1A	protein_coding	8.6855	8.54412	8.44849	7.88205	7.73865	7.62111	7.58056	7.5457	7.76159	7.5273	7.46933	7.9863	7.91829	7.8856	7.94182	7.94901	7.93607	7.89963	7.91073	7.93539	7.93852
ENSG00000049618	ARID1B	protein_coding	5.82881	5.80954	5.64463	5.18906	4.98154	5.03317	4.93842	4.67376	5.14193	5.07455	4.71831	5.42388	5.38557	5.29722	5.27784	5.26933	5.09643	5.05911	5.06547	5.16343	5.13981
ENSG00000189079	ARID2	protein_coding	6.77626	6.9629	6.58764	5.8121	5.9659	5.8934	5.77529	5.72763	5.92768	5.64264	5.42733	6.21329	6.17366	6.22694	6.15934	6.08933	6.37531	6.10908	6.04604	6.18728	6.1695
ENSG00000116017	ARID3A	protein_coding	8.33756	7.99526	8.29344	9.93919	9.6571	9.46166	9.75537	9.33115	9.32324	9.41604	9.04493	9.00389	8.96978	8.87411	8.54232	9.08795	9.09581	9.60611	9.53287	9.59357	9.60174
ENSG00000179361	ARID3B	protein_coding	9.88296	9.17971	9.78347	8.84234	8.99918	9.08382	9.09635	8.99177	9.13756	8.9014	8.90027	8.20142	8.18992	8.27902	8.2019	8.18203	8.23436	8.45672	8.45803	8.33461	8.31393
ENSG00000205143	ARID3C	protein_coding	1.18163	1.21272	0	0	1.30904	2.31256	2.32837	1.52159	0	1.88122	1.88039	0.13257	2.3631	2.49984	2.08575	2.17609	1.14345	2.36817	1.18894	0	1.12813
ENSG00000032219	ARID4A	protein_coding	5.23922	4.56686	5.35317	5.08053	5.18057	5.44001	4.97144	5.42163	5.34732	5.10437	5.2946	4.65898	4.71373	4.63684	4.75971	4.39799	4.9551	4.50845	4.53957	4.47131	4.68345
ENSG00000054267	ARID4B	protein_coding	6.86989	6.28276	6.84205	6.83339	6.84457	6.87594	6.91201	6.97244	6.86202	6.80817	6.82673	6.15549	6.001	6.19245	6.07143	5.91556	6.36388	6.17356	6.21557	6.16298	6.14919
ENSG00000196843	ARID5A	protein_coding	5.39951	4.87344	5.29961	5.52041	5.94496	5.9974	5.999	5.77481	5.27391	6.18024	6.43972	5.55673	5.31576	5.71899	5.79894	4.9564	4.936	5.4456	5.23547	5.11193	5.06861
ENSG00000150347	ARID5B	protein_coding	1.5562	1.55687	2.0055	3.14115	2.15427	1.31683	0.216578	1.14112	1.58422	1.19968	0.979591	2.20464	1.58173	1.79152	1.96596	2.40777	0.735528	0.412764	1.0356	1.20994	1.27964
ENSG00000166233	ARIH1	protein_coding	6.27546	5.81649	6.23117	6.23419	6.07167	6.10227	6.32105	6.05504	6.09103	6.11523	5.86567	5.72567	5.87817	5.85991	5.98394	6.07897	6.0319	5.97752	6.01748	6.06633	6.11062
ENSG00000177479	ARIH2	protein_coding	7.88504	7.42215	7.89466	8.52965	8.76085	8.73562	8.83299	8.75292	8.67031	8.78851	8.67066	8.27126	8.13586	8.25197	8.06319	8.00567	7.97467	8.066	8.03311	8.0135	7.96429
ENSG00000221883	ARIH2OS	protein_coding	6.30074	3.76595	6.25188	7.06841	7.14231	7.10465	7.16055	7.19364	7.27595	7.05654	6.51686	5.43094	5.28133	5.39361	4.26701	5.02478	4.8071	5.14145	5.06411	4.58108	5.08818
ENSG00000120805	ARL1	protein_coding	7.17234	6.25511	7.04731	7.71818	7.46916	7.3423	7.16021	7.26681	7.53039	7.26941	7.26649	6.47453	6.2448	6.35637	6.34948	6.67366	6.74384	6.53456	6.69488	6.52226	6.61607
ENSG00000175414	ARL10	protein_coding	5.86237	5.72637	6.04808	5.70135	6.16978	6.27316	6.11304	6.11499	5.87383	6.01065	5.96439	5.65006	5.4921	5.7337	5.60859	5.0659	5.49698	5.64239	5.30452	5.42591	5.52738
ENSG00000152213	ARL11	protein_coding	2.31495	1.6806	2.85068	4.73072	4.094	3.66742	3.72664	4.4397	4.2896	4.71367	5.06135	4.19541	3.9216	3.92708	3.24169	4.20198	3.80773	4.29184	3.86773	3.85133	4.02104
ENSG00000174225	ARL13A	protein_coding	1.11495	0.745755	0.516211	0.673743	0.747771	0	0.94438	0.895276	0.708056	2.02992	0.692676	0.5725	0	1.86938	0.618789	0.709131	2.58338	1.8081	1.45895	1.60528	0.983097
ENSG00000169379	ARL13B	protein_coding	5.01052	4.14079	5.10363	4.28357	4.41477	4.46688	3.9398	3.96512	4.58164	3.73412	3.57664	3.43233	3.55281	3.46715	3.79565	3.51921	3.46745	3.82968	3.51295	3.5132	3.54524
ENSG00000179674	ARL14	protein_coding	0	0	0	0	0	0	0	0	0	0	0.791653	0	0.886974	0.801314	2.45762	0	0	0.477003	0	0	0
ENSG00000152219	ARL14EP	protein_coding	5.77106	5.04972	5.83407	5.28585	5.42068	5.14298	4.80859	5.1856	5.15094	5.11319	5.11209	4.28108	4.2444	4.10751	4.34297	3.89415	3.99079	4.27852	4.34441	4.36521	4.21251
ENSG00000268223	ARL14EPL	protein_coding	0	0	0	0	0	0.981837	0	0	0.592769	0	0.579418	0	0	0.230976	1.30232	0.97762	0	0	0	0	0
ENSG00000185305	ARL15	protein_coding	5.82801	5.02484	5.91723	5.24894	4.75831	4.83292	4.87666	4.88192	4.40731	4.3172	4.59406	4.00358	3.91219	3.59912	4.12026	3.6127	3.92135	4.16518	4.13035	4.08947	3.9749
ENSG00000214087	ARL16	protein_coding	7.26015	6.5165	7.31892	7.23716	7.14882	7.17705	7.31691	7.29505	7.14402	6.93109	7.24953	6.46443	6.49843	6.54561	6.70755	6.92968	6.72953	6.41478	6.42332	6.61232	6.58977
ENSG00000185829	ARL17A	protein_coding	6.17173	6.5371	6.32555	5.934	6.23316	6.3437	6.41632	6.5541	6.01445	5.87264	6.01613	6.87698	6.609	6.43977	6.40088	5.80694	6.59051	5.83453	5.94291	6.07008	6.10394
ENSG00000228696	ARL17B	protein_coding	4.82576	5.85858	4.63173	4.50178	4.77826	4.62431	4.76724	5.14637	4.76975	4.69533	4.64337	6.11583	5.89358	5.67266	5.65171	5.08292	5.89712	5.08161	5.1104	5.3863	5.33597
ENSG00000213465	ARL2	protein_coding	11.1179	9.59445	10.8837	10.0252	10.4745	10.4283	10.7218	10.6242	10.3529	10.5724	10.6704	8.64326	8.18968	8.46079	8.25412	9.20819	9.17517	9.2059	9.10247	9.16954	9.21701
ENSG00000102931	ARL2BP	protein_coding	7.33675	6.44167	7.2066	7.75111	7.92218	7.82662	7.82382	7.6362	7.80043	7.71034	7.55762	6.74642	6.70877	6.62311	7.01142	6.88048	6.68896	6.63549	6.62256	6.56958	6.6808
ENSG00000138175	ARL3	protein_coding	7.23459	6.12051	7.36754	5.998	5.97102	5.9276	5.80147	5.96878	5.90943	5.8773	5.91799	4.73489	4.24511	4.51412	4.77579	4.79979	5.12262	4.98122	4.49777	4.84113	4.97422
ENSG00000122644	ARL4A	protein_coding	6.11145	5.29869	6.19388	4.76817	4.77947	5.57252	4.80289	5.5999	5.22315	4.94679	5.21532	3.78805	3.90311	4.18357	3.8232	4.6572	3.88508	3.85926	4.16783	4.2414	4.17628
ENSG00000188042	ARL4C	protein_coding	6.74533	6.37353	6.54928	5.39742	3.92504	4.41406	4.21383	4.3415	4.21486	4.21499	4.21392	3.4003	3.59607	5.01084	4.49098	5.35893	4.03008	3.82854	4.19364	4.29815	4.36109
ENSG00000175906	ARL4D	protein_coding	6.81646	5.94618	6.84328	7.47242	6.17701	6.24971	6.7905	6.61526	7.52397	7.89107	8.30802	6.86842	7.3366	7.8359	7.79513	7.45251	6.92044	7.2989	7.39825	7.53308	7.23667
ENSG00000162980	ARL5A	protein_coding	7.21704	6.69535	7.24338	6.94655	7.24876	7.53528	7.20056	7.31563	6.94577	7.07939	6.95275	6.40394	6.0044	6.23907	6.18372	6.29825	6.3395	6.36837	6.29906	6.38761	6.30575
ENSG00000165997	ARL5B	protein_coding	7.3651	7.12474	7.29137	6.42401	6.5079	6.1367	5.98496	5.95279	5.91354	5.83919	5.8247	5.79359	5.64007	5.3424	5.61125	5.96706	6.0363	5.96128	6.0763	6.05113	6.01548
ENSG00000141748	ARL5C	protein_coding	2.96469	2.11628	2.72306	1.87697	2.31188	2.18548	1.80354	1.5514	1.94316	2.3659	2.88081	2.92197	3.06504	2.3013	2.05072	2.14106	2.43034	1.24003	2.55384	1.77417	2.2451
ENSG00000113966	ARL6	protein_coding	3.84204	3.79123	4.49649	2.7244	2.88759	3.19895	2.91321	2.93672	2.75647	2.89427	3.0818	1.74023	1.52331	2.14814	2.69341	2.38783	1.88861	1.11334	1.97718	1.53855	1.15083
ENSG00000170540	ARL6IP1	protein_coding	9.35729	8.57988	9.31229	10.365	10.2544	10.1494	9.62536	9.83437	10.1782	9.79419	9.78134	9.30309	9.01462	9.15508	9.41065	8.74255	8.94481	9.18023	9.06977	9.2288	9.15225
ENSG00000182196	ARL6IP4	protein_coding	9.02681	8.18489	9.11565	9.64974	9.8293	9.91075	10.1265	10.1587	9.71482	10.1297	10.3131	8.8861	8.58175	8.6778	8.44454	8.77549	8.78859	8.8675	8.85731	8.81588	8.90788
ENSG00000144746	ARL6IP5	protein_coding	7.52759	6.53611	7.43786	5.56945	5.51997	5.87528	5.76322	5.91684	6.08737	6.11998	6.39122	4.69728	4.98737	4.5956	4.97305	5.26133	5.42508	5.66984	5.72574	5.73832	5.97781
ENSG00000177917	ARL6IP6	protein_coding	7.86863	6.68107	7.64494	7.82583	7.86564	8.12582	7.96404	7.92022	7.7484	7.67422	7.43482	6.52025	6.3731	6.52432	6.40106	6.3492	6.71134	6.56055	6.59915	6.55303	6.69966
ENSG00000143862	ARL8A	protein_coding	9.37763	8.58859	9.20734	9.52371	9.1775	8.89849	9.39696	9.2285	9.60286	9.90213	9.94092	8.45235	8.50259	8.56726	8.56539	9.02863	8.50704	9.05985	8.8687	8.79429	8.88346
ENSG00000134108	ARL8B	protein_coding	7.38639	6.54811	7.17183	9.06168	9.13986	8.81564	8.57817	8.6857	8.76978	8.48485	8.17216	8.0898	8.05092	8.05046	8.20713	8.14691	7.93827	8.03108	8.04404	8.06335	7.95859
ENSG00000196503	ARL9	protein_coding	3.74763	1.36331	4.02603	1.56214	1.08015	1.87154	2.01182	0.956458	1.25455	1.88682	1.00794	0.0201301	1.88809	2.58004	1.65138	0.156761	1.44604	0.992696	1.22851	0.789874	0.845764
ENSG00000104442	ARMC1	protein_coding	7.66751	6.86376	7.48443	8.30527	8.13875	8.05522	7.90214	7.83547	8.06208	7.85414	7.59467	7.40394	7.16615	7.28274	7.22688	7.30387	7.63937	7.46842	7.47291	7.49622	7.40202
ENSG00000170632	ARMC10	protein_coding	7.05762	6.54714	7.04819	6.85337	6.78639	6.64556	6.77544	6.66406	6.92776	6.80629	6.87036	6.16877	6.031	6.02364	5.99933	6.07799	6.53067	6.50435	6.61661	6.28901	6.48982
ENSG00000157343	ARMC12	protein_coding	4.31694	3.66937	4.60196	2.07779	1.30479	0.72945	2.80813	2.49943	2.35481	2.94045	3.62541	0.68876	2.33433	1.98564	2.32001	1.82539	0.114674	1.92436	0	0	1.51439
ENSG00000118690	ARMC2	protein_coding	3.67574	3.1597	3.53053	3.49941	3.46575	3.80124	3.62533	4.07259	3.71339	3.67753	4.21472	2.51884	2.74937	2.7226	2.47201	2.88428	2.38769	2.3394	2.38256	2.4585	2.57329
ENSG00000165309	ARMC3	protein_coding	0.922147	0	0.461943	1.35978	1.8802	1.70766	1.1482	2.41628	1.55848	0.857264	1.88878	0	0	0	0	0.107062	0	0	0	0.292716	0
ENSG00000169126	ARMC4	protein_coding	4.83585	3.75918	4.41532	0	0.52292	1.35833	0.375485	0.63518	0.493169	0.673605	0.842201	0.115603	0	0	0	0.252233	0	0	0	0	0
ENSG00000140691	ARMC5	protein_coding	6.20197	6.14024	6.19314	6.57859	6.37136	6.37705	6.37747	6.44983	6.18463	6.03426	6.14171	6.258	6.01566	6.13932	6.35268	6.25467	5.88205	5.82328	5.89328	5.9308	5.90462
ENSG00000105676	ARMC6	protein_coding	8.14579	7.79018	8.2314	8.69925	8.95879	8.76812	8.48734	8.5267	8.40085	8.43794	8.58099	8.30327	8.02249	7.91877	8.2287	7.72847	7.77482	7.78317	7.69706	7.79298	7.75951
ENSG00000125449	ARMC7	protein_coding	6.45863	6.187	6.41732	6.88498	6.68198	6.66617	6.49577	6.73359	6.57756	6.65379	6.49586	6.11248	6.26022	6.22901	6.2538	6.27139	6.31249	5.94978	6.02948	6.22709	5.96866
ENSG00000114098	ARMC8	protein_coding	5.79957	5.59229	5.69002	6.01443	6.06282	5.91661	5.82677	5.92241	6.11974	5.87717	5.72443	5.61462	5.63361	5.49052	5.58366	5.47723	5.6255	5.39903	5.35362	5.35256	5.62905
ENSG00000135931	ARMC9	protein_coding	5.52689	5.14056	5.65	4.88558	4.79509	4.68506	4.93171	5.24901	4.76417	5.01607	5.28149	4.45499	4.43617	4.55332	4.72183	4.63602	4.49562	4.61569	4.50563	4.56306	4.42747
ENSG00000126947	ARMCX1	protein_coding	7.11811	6.36056	6.08596	7.00668	6.31106	6.17064	6.1548	6.54664	7.36225	6.96363	7.15371	6.5481	6.67356	6.75958	7.10564	6.29707	6.24531	6.51734	6.62823	6.42949	6.50064
ENSG00000184867	ARMCX2	protein_coding	8.65827	8.17911	8.65069	6.70049	5.94327	6.24697	5.99518	5.96322	7.56677	6.71881	7.0376	6.55873	6.63079	6.53532	6.48336	6.20268	6.12692	6.26891	6.34482	6.30127	6.39092
ENSG00000102401	ARMCX3	protein_coding	6.04473	5.47691	6.29606	7.09577	5.92517	5.71442	5.18906	5.29656	6.99862	6.21442	6.40785	5.92907	6.22478	6.45888	6.25321	5.85285	6.01054	6.00746	6.26213	6.13036	6.23374
ENSG00000196440	ARMCX4	protein_coding	4.7041	4.63262	4.81272	2.75453	2.91829	2.76566	2.58376	3.15539	3.54948	3.00363	3.50397	3.5054	3.49163	3.74157	3.66995	3.39773	2.94575	2.87256	3.02669	2.83229	3.14974
ENSG00000125962	ARMCX5	protein_coding	5.89452	5.08108	5.8848	5.29051	5.39865	4.92832	5.03481	5.42398	5.78307	5.40103	5.65284	5.77924	5.67831	5.15695	5.36915	4.98743	5.5799	5.30213	5.4051	5.50429	5.42959
ENSG00000198960	ARMCX6	protein_coding	6.77097	6.12177	6.90518	5.51673	4.77551	5.14927	5.13767	5.17006	6.17226	5.73092	6.06892	5.12498	5.10759	5.40659	5.31566	5.26161	5.33639	5.24193	4.74078	5.10623	5.04254
ENSG00000198520	ARMH1	protein_coding	1.39609	0.969713	1.38168	1.80708	2.05967	1.70877	2.7239	2.32547	2.66017	2.87396	2.982	1.05949	2.6226	2.14992	1.98025	1.93309	1.7078	1.4471	1.82041	1.38178	1.47009
ENSG00000260286	ARMH2	protein_coding	1.06989	0	0.856977	0	0	0	0	0	0	0	0	0.879952	0.525524	1.43986	0.511203	0.601545	0.890829	1.70051	0.351364	0	0.290549
ENSG00000120029	ARMH3	protein_coding	6.1407	5.75185	5.96867	7.19101	7.33777	7.25123	7.38018	7.02269	7.18023	7.23628	6.9767	6.93049	6.91009	6.98933	6.89577	6.76171	6.75522	6.86303	6.90619	6.90319	6.8587
ENSG00000139971	ARMH4	protein_coding	5.39788	5.34438	5.24503	3.27733	3.33568	3.95921	4.34474	4.50063	3.6812	4.38531	4.55512	3.41624	3.35625	3.35675	3.36396	3.59973	3.37162	3.62435	3.65158	3.35045	3.75712
ENSG00000146476	ARMT1	protein_coding	8.16966	7.26301	8.17789	11.1571	11.0467	10.6696	10.3461	10.5668	10.5634	10.3654	10.3229	10.0667	9.80653	9.78156	9.85616	9.73644	9.52689	9.62478	9.65602	9.69696	9.63811
ENSG00000143437	ARNT	protein_coding	7.40489	7.2123	7.3829	7.47093	6.96596	7.14031	7.20725	6.91113	7.71359	7.73879	7.51044	6.8817	6.83584	6.74081	6.72498	6.98469	7.17047	7.14309	7.02139	7.07052	7.11076
ENSG00000172379	ARNT2	protein_coding	5.52684	5.45302	5.41738	1.04459	0.854798	0.567921	0.938816	0.750572	0.810837	1.15292	1.56379	0.463236	1.69377	1.30326	0.987571	2.42187	0	0.213409	0.449221	0.496014	1.06648
ENSG00000133794	ARNTL	protein_coding	3.91666	2.65965	3.9294	2.71575	1.51605	2.15966	2.83142	3.11339	2.33594	2.92895	2.63318	2.09937	2.58882	2.37388	2.99981	2.66484	1.77904	2.09396	2.71164	1.60163	2.22456
ENSG00000029153	ARNTL2	protein_coding	4.94151	4.89294	5.37413	5.22897	4.52025	4.43143	4.32913	4.6443	4.69659	4.52976	5.02523	4.03263	4.13588	3.99308	3.86132	4.4796	3.96443	4.17896	3.66754	4.17644	3.79937
ENSG00000241685	ARPC1A	protein_coding	9.78808	9.15736	9.72428	10.1518	10.3143	10.4824	10.6363	10.5588	10.384	10.5711	10.5199	9.4654	9.22389	9.34059	9.19417	9.49864	9.67042	9.8326	9.71943	9.75542	9.64188
ENSG00000130429	ARPC1B	protein_coding	8.56547	8.00592	8.45006	10.8512	10.88	10.8251	10.9567	10.8621	10.8452	10.9561	10.9278	10.0288	10.0249	10.0064	9.93542	10.1001	10.0989	10.2281	10.0746	10.201	10.1396
ENSG00000163466	ARPC2	protein_coding	8.58827	7.92361	8.59268	8.90662	9.26973	9.33261	9.45501	9.4571	9.06295	9.21228	9.1542	8.14289	8.18246	8.20611	8.37749	8.36695	8.30171	8.44555	8.45679	8.43701	8.41974
ENSG00000111229	ARPC3	protein_coding	9.07258	7.5705	9.09088	9.80237	9.74006	9.68328	9.70465	9.70379	9.66299	9.82408	9.73309	7.92714	7.65252	7.76197	7.75476	8.19284	8.27921	8.37594	8.25102	8.4001	8.32123
ENSG00000241553	ARPC4	protein_coding	9.59116	8.44319	9.71264	9.89	10.0956	10.1031	9.97072	10.1529	9.73381	9.79894	9.94245	8.39851	8.36781	8.23374	8.25961	8.29503	8.22266	8.37252	8.43732	8.4021	8.39346
ENSG00000250151	ARPC4-TTLL3	protein_coding	8.26429	7.83228	8.42806	8.63127	8.80918	8.85478	8.76021	8.94746	8.47252	8.51298	8.60986	7.89693	7.91265	7.88764	7.86438	7.82486	7.89272	7.85576	7.92013	7.91293	7.84559
ENSG00000162704	ARPC5	protein_coding	7.67236	6.76447	7.8481	7.99737	7.37886	7.51406	7.5983	7.67262	8.03442	8.07442	8.19722	6.16929	6.10723	6.27442	6.21629	6.49201	6.49807	6.40489	6.34224	6.43589	6.42085
ENSG00000136950	ARPC5L	protein_coding	7.47756	6.81079	7.80134	8.3916	8.59666	8.5861	8.36966	8.45358	8.2509	8.40085	8.28805	7.45088	7.30511	7.36814	7.49019	7.02414	6.91628	7.20314	6.94474	7.07845	7.02734
ENSG00000242498	ARPIN	protein_coding	5.52685	5.24335	5.48354	3.65459	4.04748	3.50067	3.82928	3.61095	3.02379	3.38934	3.27799	3.83591	3.87849	3.131	3.36507	3.73438	3.75428	3.76296	3.8219	3.63581	3.54495
ENSG00000250021	ARPIN-AP3S2	protein_coding	8.25879	7.73368	8.24968	7.26799	7.75949	7.87789	7.97165	8.11662	7.55474	7.79218	7.9564	6.66087	6.92752	6.8098	6.75708	7.07066	7.03296	7.31354	7.18024	7.11376	7.27222
ENSG00000128989	ARPP19	protein_coding	9.03061	8.49585	8.94668	8.52383	8.62569	8.44885	8.20133	8.28925	8.44418	8.28019	8.24109	7.86033	7.57547	7.63521	7.56642	7.65017	7.76051	7.73455	7.79074	7.78092	7.71677
ENSG00000172995	ARPP21	protein_coding	0.235518	0	0.177428	0	0	0	0	0	0.132736	0	0	0	0	0	0	0	0	0	0	0	0
ENSG00000120500	ARR3	protein_coding	1.02507	2.1609	1.1015	3.39391	3.32838	3.00278	3.43932	4.27228	2.95422	2.92043	3.20272	3.6757	4.37018	4.13252	3.84129	3.34667	3.07652	3.05332	3.19602	3.30993	2.22831
ENSG00000137486	ARRB1	protein_coding	5.45298	5.13968	5.67111	6.62718	5.9029	6.16345	5.93369	5.9821	6.06183	5.91786	5.71344	5.88318	6.02436	5.72607	6.27752	5.64195	6.22574	5.64348	5.58396	5.84057	5.7182
ENSG00000141480	ARRB2	protein_coding	8.69676	7.78013	8.55161	6.79025	7.37718	7.66791	7.78074	7.78222	7.78529	7.91926	8.06875	6.80282	6.58695	7.0146	6.63018	7.14058	7.17883	7.05905	7.05798	6.9991	7.22491
ENSG00000197070	ARRDC1	protein_coding	7.2057	6.85519	7.27472	7.59343	7.37548	7.40842	8.17254	7.66295	7.66321	8.15744	8.03525	7.42355	7.48331	7.27879	7.1622	7.67618	7.42085	7.4209	7.36876	7.31629	7.39526
ENSG00000105643	ARRDC2	protein_coding	5.45416	5.00443	5.16551	7.89261	7.762	7.75424	8.00456	7.75252	7.70636	8.13294	8.01947	7.93071	7.80656	7.88659	7.79555	8.23629	7.57401	8.00293	7.93465	7.96737	7.94844
ENSG00000113369	ARRDC3	protein_coding	4.66744	4.65561	4.18751	6.85921	6.64878	6.74065	6.63224	6.41739	7.02194	6.83289	6.11116	6.74949	6.65331	6.79542	5.91	6.88202	7.04072	7.49145	7.66836	7.53959	7.70909
ENSG00000140450	ARRDC4	protein_coding	5.47952	4.81129	5.31074	4.00629	4.59094	4.8477	5.41169	5.13432	5.77801	6.51093	5.75129	5.66761	4.77019	4.16774	4.75587	5.55499	5.82996	6.03538	6.33765	6.00195	5.90295
ENSG00000205784	ARRDC5	protein_coding	0	0	0	1.69203	1.82617	1.09711	1.45021	1.77301	0.672434	1.45098	1.95889	0.455363	1.8379	1.43031	1.08661	0	0	0	0	0	0
ENSG00000100299	ARSA	protein_coding	5.72485	5.41963	5.78109	4.90819	5.55748	5.54884	5.77889	5.66839	5.23778	5.35629	5.50292	5.3016	5.52592	5.21649	5.55248	5.43513	5.02572	5.44119	5.55268	5.2049	5.3949
ENSG00000113273	ARSB	protein_coding	5.34044	5.29171	5.22916	4.08011	4.15001	4.12609	4.05533	3.84301	4.1385	3.82699	3.60428	3.8634	3.9944	3.84681	3.79951	3.74546	3.13731	3.5225	3.56928	3.61607	3.7101
ENSG00000006756	ARSD	protein_coding	5.08142	4.78199	5.07901	4.43802	4.05143	4.21176	4.16701	4.0849	4.80699	4.67378	4.60246	3.96488	4.23494	4.27373	4.25909	4.53891	4.06322	4.24	4.32165	4.55565	4.43437
ENSG00000062096	ARSF	protein_coding	0	0	0.378083	0.500331	0.960562	0	0	0.677109	0	0	0.515222	0	0	0	0.0981272	0.188469	0.0627156	1.0244	1.52325	0.0846172	0
ENSG00000141337	ARSG	protein_coding	5.0705	4.60045	4.76369	4.5781	4.36641	4.61554	4.66341	4.35325	4.82352	4.74023	4.83663	4.03778	4.36649	4.20283	4.05844	4.65402	4.43807	4.05437	4.17962	4.35544	4.27591
ENSG00000183876	ARSI	protein_coding	5.05421	4.59723	5.09644	8.20944	7.82609	7.24444	7.00347	6.87517	6.86973	6.55275	6.53801	6.97814	7.45446	7.01922	7.60939	6.90853	6.84391	6.37975	6.20534	6.61826	6.34197
ENSG00000180801	ARSJ	protein_coding	4.40398	4.43705	4.40236	0	0	0	0.35132	0	0.647997	0.243638	0.243462	0.0515585	0	0	0	1.87269	0	1.38669	1.03754	0.446907	0
ENSG00000164291	ARSK	protein_coding	5.85382	5.45774	5.94524	3.1434	3.27801	3.50864	3.60677	3.62313	3.83808	3.555	4.06939	3.07992	2.53284	2.75531	3.21367	2.91699	3.57192	3.48544	3.4258	3.45847	2.85975
ENSG00000129744	ART1	protein_coding	0.687021	0	0.536188	3.18529	1.6471	0	0.97615	0	1.57962	2.07955	1.83971	1.86214	2.28532	1.6147	1.271	1.36134	4.11006	1.87535	2.84813	1.40949	1.78731
ENSG00000156219	ART3	protein_coding	0.863081	0.237579	1.93368	0	0	0.650105	0	0	0	0	0.36579	0	0	0	0	0	0	0	0	0	0
ENSG00000111339	ART4	protein_coding	0	0	0.171079	1.3605	0	0.617	0.345423	0	1.079	0	0	0	0.447246	0	0	0	0	0	0	0	0
ENSG00000167311	ART5	protein_coding	6.05779	5.64178	5.92476	6.53684	6.02503	5.4964	6.15953	6.15496	5.73711	6.55363	6.67604	6.43497	6.09742	5.51623	5.6792	6.37653	6.7507	6.63622	6.57381	6.78628	6.34307
ENSG00000117407	ARTN	protein_coding	6.6537	6.31363	6.80856	4.70609	5.66769	6.08901	6.50328	6.2483	6.18477	6.38656	6.46899	5.47398	6.20975	6.35768	6.25537	6.19557	5.59244	5.68138	5.92666	5.54352	5.66374
ENSG00000173409	ARV1	protein_coding	6.00366	5.13639	5.83125	5.54147	5.38272	5.46042	4.48329	5.08421	4.735	4.83907	4.48338	4.16405	3.75073	3.53954	3.32137	3.88564	3.88862	3.88508	3.9916	3.7229	4.06007
ENSG00000099889	ARVCF	protein_coding	7.62028	7.50329	7.71441	5.56074	5.94227	6.23838	6.7139	6.85507	5.75429	6.17774	6.52051	6.13535	6.41319	6.68132	6.34415	6.46393	5.86533	6.40387	6.26388	6.25167	6.19601
ENSG00000004848	ARX	protein_coding	0.89689	0	0.510067	7.62413	4.68791	4.57119	1.90068	5.83177	6.61666	4.31103	6.67898	5.83925	4.70192	3.95506	5.79981	3.81976	3.73465	2.78945	2.24765	2.80902	2.18684
ENSG00000214435	AS3MT	protein_coding	7.01747	6.36771	7.27521	6.12906	6.19656	6.4998	7.01112	6.52444	6.55292	6.92556	7.16079	5.6636	5.15027	5.39835	5.53109	5.68032	5.99818	6.17253	5.92584	5.94756	5.62029
ENSG00000104763	ASAH1	protein_coding	5.6097	4.6543	5.38967	5.37364	5.21208	5.31804	5.13879	5.17083	5.41757	5.21004	5.20653	4.07	4.23524	4.26916	4.0443	4.58121	4.35873	4.49665	4.5998	4.47571	4.51425
ENSG00000188611	ASAH2	protein_coding	3.16067	3.43346	3.19066	2.91457	2.91979	3.12889	3.34214	2.65341	2.88849	2.90801	2.7416	2.97333	2.74763	2.30442	2.86761	3.10996	2.48331	2.78746	2.88835	2.63527	2.93647
ENSG00000204147	ASAH2B	protein_coding	4.23642	4.2319	4.32874	4.01048	4.11124	3.94747	4.03196	4.19773	3.89103	3.43408	3.93879	3.71879	3.3899	2.93078	3.12765	3.69912	3.41417	3.39497	3.49138	3.26615	3.38812
ENSG00000153317	ASAP1	protein_coding	7.08709	6.85587	6.72053	7.51727	6.91189	6.43084	6.00669	5.87319	6.47297	6.0257	5.79195	6.26295	6.74032	6.62131	6.9283	6.19007	6.64994	6.38924	6.48848	6.55847	6.43379
ENSG00000151693	ASAP2	protein_coding	6.65112	6.6537	6.13249	6.47782	5.83362	5.23924	5.27559	5.06867	4.99206	5.18921	4.793	5.04749	5.45455	5.2682	5.01616	5.76908	5.83597	5.53463	5.62908	5.42852	5.49873
ENSG00000088280	ASAP3	protein_coding	8.29727	8.03325	8.33287	5.94553	7.01264	7.44009	7.77599	7.46751	6.90617	7.32583	7.49818	6.64894	6.78339	6.9098	6.52036	6.9852	6.76359	7.21828	7.11596	7.06175	7.14687
ENSG00000065802	ASB1	protein_coding	6.71277	6.40328	6.92203	6.53369	6.78431	6.79895	6.89716	6.7962	6.49855	6.63729	6.64172	6.09163	5.96796	5.94401	5.77208	6.02156	6.26102	6.09902	6.24275	6.13956	6.12936
ENSG00000146926	ASB10	protein_coding	0	0	0.637919	0	0	0	0	0	0	0	0	0	0	0	0	0.666283	0	0	0	0	0
ENSG00000198881	ASB12	protein_coding	4.27517	3.19438	3.22328	1.28819	0.866206	1.30618	0	1.02989	0.82181	1.69674	1.31804	0.266239	2.23374	1.41111	2.48245	0.987832	0.862078	0.501839	0	0.299017	1.2618
ENSG00000196372	ASB13	protein_coding	7.2401	6.85895	7.10387	5.09434	3.99354	4.22576	4.92099	4.65402	5.00412	5.38089	5.13017	3.87923	4.22141	4.25359	3.86195	4.57573	4.29891	4.78041	4.37531	4.52976	4.58159
ENSG00000239388	ASB14	protein_coding	4.55001	4.61239	4.5277	5.0043	4.70934	5.22401	4.52047	4.74045	4.54029	4.81977	4.69371	4.3546	4.6447	4.82912	4.52019	4.74178	4.99935	4.80547	4.705	5.02126	4.60766
ENSG00000146809	ASB15	protein_coding	0	0	0	0	0	0	0	0	0	0	0	0	0.278844	0	0	0	0	0	0	0	0
ENSG00000161664	ASB16	protein_coding	6.09616	5.8068	6.1594	6.15925	5.73774	6.05033	6.18783	6.11007	5.72519	5.98659	6.19211	6.23657	6.10547	5.81594	5.87434	5.6297	5.84325	5.22343	5.44365	5.58997	5.47398
ENSG00000182177	ASB18	protein_coding	0.215505	0	0.162076	0.219713	0.954995	0.741564	0.820826	0.307633	0.907326	1.60668	1.24038	0	0.949624	1.15347	0.572734	0	0	0	0	0.336831	0
ENSG00000100628	ASB2	protein_coding	3.16821	2.18046	3.48796	1.18202	1.02453	0.637276	1.93178	1.95645	1.7293	2.46159	2.35877	0	0.523492	0.174798	1.09413	0	1.00427	1.33591	0.0862987	1.13309	1.79102
ENSG00000115239	ASB3	protein_coding	5.52009	5.26525	5.39916	5.21398	4.9445	4.71862	4.8879	4.6735	4.69258	5.04499	4.72959	4.36377	4.45574	4.28625	4.5096	4.17748	4.72483	4.29125	4.31607	4.45861	4.48574
ENSG00000005981	ASB4	protein_coding	0	0	0	0.99407	0	0	0	0	0	0	0	0	0	0	0	0	0	0	0	0	0
ENSG00000164122	ASB5	protein_coding	0.287092	0	0.217215	0	0	0	0	0	0	0	0	0	0	0	0	0	0	0	0	0	0
ENSG00000148331	ASB6	protein_coding	7.26442	7.05973	7.45253	7.97186	8.40854	8.12297	8.08131	8.11614	7.67433	8.05223	8.03205	7.52326	7.49386	7.48065	7.69572	7.51734	7.60477	7.62342	7.53766	7.50069	7.65679
ENSG00000183475	ASB7	protein_coding	5.26567	5.0581	5.37076	5.2443	4.93338	4.59493	4.39099	4.64211	4.78086	4.97832	4.87752	4.94624	4.66982	4.63391	4.84497	4.73313	5.24663	5.1412	5.39748	5.01204	5.14111
ENSG00000177981	ASB8	protein_coding	4.19381	4.00761	4.64848	5.06275	4.86132	4.71958	4.32906	4.87921	4.76463	4.46498	5.01146	4.24939	4.37228	4.44066	4.27431	4.42784	4.45821	4.59393	4.61823	4.42992	4.30949
ENSG00000102048	ASB9	protein_coding	1.09493	0.468709	1.42047	1.55249	1.46719	3.33368	2.80831	3.6703	2.46661	3.172	3.90801	0	0.619098	0.533438	2.01981	1.43209	0.721369	2.3246	1.85998	1.0063	2.12109
ENSG00000138303	ASCC1	protein_coding	6.95074	5.91499	6.88015	6.93307	7.14125	7.46259	7.60403	7.59866	7.65268	7.7689	7.60788	6.10373	6.09375	6.169	6.03623	6.17825	6.43329	6.56172	6.5561	6.61691	6.58291
ENSG00000100325	ASCC2	protein_coding	7.47422	6.74589	7.42705	8.38834	8.5511	8.50186	8.65541	8.36355	8.26318	8.51247	8.4201	7.76315	7.66176	7.6405	7.68153	7.79466	7.74762	7.8178	7.76364	7.74747	7.86785
ENSG00000112249	ASCC3	protein_coding	7.13845	7.10881	7.2498	7.05709	6.90369	6.93984	7.05353	6.94226	7.05964	7.07647	6.68664	7.20006	7.23722	7.16702	7.1327	7.27285	7.44944	7.40864	7.44791	7.48959	7.37214
ENSG00000139352	ASCL1	protein_coding	0.783521	0.639913	0.846784	0.452338	1.42271	1.52627	1.10018	1.04553	1.56562	3.04444	3.5455	1.46666	2.8492	2.76354	2.09791	2.34025	1.30761	0.854261	0.768145	1.49944	0.70733
ENSG00000183734	ASCL2	protein_coding	3.8608	2.79872	3.54804	4.11101	4.01787	4.01027	2.98099	3.63277	4.76858	4.88883	4.64428	3.80603	3.27103	3.08584	3.99368	2.24752	1.5368	3.04163	3.18998	2.5587	3.29909
ENSG00000176009	ASCL3	protein_coding	0	0.0255949	0	0	0	1.30686	0	0	0	0	0	2.26738	0.912949	0.827289	1.89863	0.988971	1.27825	0.502978	0.73879	0.300156	0.677974
ENSG00000232237	ASCL5	protein_coding	3.23137	2.99109	3.38573	0.537006	0	0	0.765826	0	0.970925	0.553155	0.951474	0	0.819555	1.95629	0.805234	1.31061	0.921826	1.40958	1.06043	0	0.58458
ENSG00000111875	ASF1A	protein_coding	7.59368	6.71115	7.49839	7.46549	7.25943	7.32132	6.8591	7.2854	7.41296	7.2059	6.87724	6.57956	6.52469	6.58307	6.62806	6.34917	6.42605	6.54232	6.64331	6.49686	6.49761
ENSG00000105011	ASF1B	protein_coding	8.18131	7.40492	7.91969	7.98551	8.34077	8.61031	8.41307	8.58218	8.19266	8.33981	8.243	7.72042	7.57386	7.40764	7.83177	7.57419	7.60335	7.74424	7.63716	7.72904	7.84329
ENSG00000141505	ASGR1	protein_coding	5.64219	5.01434	5.67347	1.30019	2.20669	2.63874	3.03437	2.8757	2.29054	3.01305	2.86986	0.286497	1.51703	1.72088	2.23968	2.33002	1.41285	2.98153	2.63238	2.94377	3.36006
ENSG00000161944	ASGR2	protein_coding	1.05525	0	1.04321	0	0	0.459139	0.650615	0.613663	1.35748	0.815925	0.815436	0	0	0	0	0.0131024	1.76182	0.112072	1.34788	0.324288	1.02403
ENSG00000116539	ASH1L	protein_coding	6.42279	6.79243	6.41011	6.25383	5.50249	5.27774	5.30348	5.14687	5.97726	5.7222	5.61895	6.32907	6.35974	6.01229	6.2196	5.89091	6.21515	5.89718	6.0252	5.95766	6.02097
ENSG00000129691	ASH2L	protein_coding	7.52632	6.79458	7.45464	9.13526	9.17456	9.18719	9.06454	9.06774	9.25085	9.15563	9.10293	8.74373	8.37839	8.43768	8.4414	8.59025	8.8001	8.67362	8.56507	8.71637	8.68512
ENSG00000110881	ASIC1	protein_coding	5.55775	4.78608	5.37365	2.81624	3.04596	2.47184	3.11376	2.07616	1.75278	2.44609	2.79241	1.17281	2.63781	2.93066	2.57458	2.26637	3.0735	2.17893	2.36412	1.76198	2.08091
ENSG00000108684	ASIC2	protein_coding	3.54985	3.56772	3.49371	1.48317	1.42032	2.00026	1.01009	1.40651	1.70442	2.18655	2.68	2.25228	3.05397	2.00484	3.07618	2.23691	2.34333	2.48788	2.63881	2.24324	2.819
ENSG00000213199	ASIC3	protein_coding	4.44888	3.39934	3.92389	6.94273	7.56938	7.40439	7.34988	7.6533	7.05926	7.10975	7.22275	6.86352	7.23779	6.9428	6.97035	6.39443	6.46393	5.661	6.23539	6.06469	5.76932
ENSG00000072182	ASIC4	protein_coding	1.24093	1.43299	0.587963	0	0.843451	0.616521	0.856625	1.81327	1.19961	1.1778	1.57631	1.46327	2.10884	2.72945	2.01651	1.93693	2.7808	1.5384	1.85667	2.05547	1.94786
ENSG00000101440	ASIP	protein_coding	2.15394	2.53539	0.886571	2.5103	1.22655	1.13704	2.21647	1.43121	3.08757	2.21743	2.82367	3.13974	4.61538	3.52972	3.60106	2.27637	3.78804	2.79038	2.44123	3.00259	0.38041
ENSG00000126522	ASL	protein_coding	7.36245	6.16579	7.44117	7.38247	7.02118	7.11121	7.2309	7.32625	7.61563	7.68062	7.67532	6.08672	6.10377	6.18619	5.96844	6.25649	6.15542	6.25367	6.10506	6.16438	6.23321
ENSG00000196433	ASMT	protein_coding	3.52475	2.69745	3.24708	4.7306	1.96918	1.03117	1.37135	1.30834	3.75604	3.0726	1.63984	2.09124	1.99984	3.13657	1.40056	0	2.23962	1.32684	1.56265	1.80209	1.98726
ENSG00000169093	ASMTL	protein_coding	9.01133	8.79146	8.98878	8.03978	7.67104	7.95402	7.69908	7.66398	8.24625	8.26184	8.19979	7.53254	7.31377	7.22193	7.22998	7.41424	7.72906	7.78497	7.69341	7.71172	7.82497
ENSG00000070669	ASNS	protein_coding	8.63383	7.95155	8.73422	8.51794	9.0281	9.08682	9.36953	9.02166	9.14959	8.95707	8.69853	8.14657	7.94462	8.06826	7.61264	8.28913	7.85538	8.03446	8.02108	8.02567	8.05868
ENSG00000138381	ASNSD1	protein_coding	7.90313	6.90749	7.82743	8.17065	8.14004	8.06386	7.78678	7.91986	7.87919	7.75657	7.65548	7.23692	6.98437	7.00914	7.25658	7.26393	7.03321	7.02186	7.04659	7.01369	7.02693
ENSG00000108381	ASPA	protein_coding	0	0	0.421081	2.09847	0.919794	1.18717	0.978938	1.48889	0.998823	1.55762	1.77723	2.89334	2.95395	2.37525	2.6459	1.5894	2.20061	0.755484	0.991296	1.00012	1.37794
ENSG00000204653	ASPDH	protein_coding	2.66062	2.20152	2.18125	3.75497	2.96759	2.58389	3.47624	3.26874	3.27479	3.05685	2.95476	5.21589	5.20435	5.25114	5.01315	4.62432	4.84649	4.58579	3.9736	4.53497	4.17582
ENSG00000166183	ASPG	protein_coding	3.00346	2.96203	3.13259	1.62778	2.2983	2.17222	2.23577	1.84348	2.52815	2.41472	2.23584	3.27976	3.31236	2.91182	3.26947	2.71595	1.95943	2.55189	2.75117	2.95787	2.35915
ENSG00000198363	ASPH	protein_coding	6.27372	5.78455	6.10276	5.48682	5.20493	5.34536	5.02535	5.51861	5.93677	5.9257	5.92795	5.24812	4.83179	4.96896	4.76846	5.08874	5.28332	5.34131	5.28318	5.33471	5.39857
ENSG00000174939	ASPHD1	protein_coding	7.48095	6.15108	7.47177	5.07893	6.13841	6.64205	6.53049	6.61563	6.54111	6.9524	7.15967	4.87425	4.97482	5.12835	5.65912	5.09739	5.43176	5.88204	6.00948	5.55023	5.94866
ENSG00000128203	ASPHD2	protein_coding	6.47821	6.07665	6.61463	5.61431	5.82492	5.99661	6.01294	5.77251	5.67038	5.98564	6.04711	5.33872	4.97621	5.42605	5.61544	5.49536	4.69867	5.62189	5.315	5.28	5.25419
ENSG00000066279	ASPM	protein_coding	7.72319	7.81375	7.62618	7.01741	6.09008	6.04159	5.59021	5.74789	6.51408	5.9632	5.87932	6.31907	6.33604	6.264	6.38108	5.84458	6.02561	5.71826	5.80683	5.94731	5.68993
ENSG00000106819	ASPN	protein_coding	1.04454	1.86872	0.335049	1.06011	1.16234	0	0	2.04806	0.469914	0	0	4.23388	4.53368	3.44802	4.2198	6.14368	3.56195	4.66803	5.25029	4.6397	4.10606
ENSG00000244617	ASPRV1	protein_coding	2.66525	2.82849	3.53811	0.879203	0.564525	1.44063	3.03023	1.49523	2.45089	2.01584	2.01498	1.29267	1.71585	0.0452253	2.11656	1.20691	0.818118	1.52827	0.541688	1.10305	0.480873
ENSG00000169696	ASPSCR1	protein_coding	5.97696	5.95665	6.22922	6.04501	5.86146	5.62756	5.88697	5.74113	5.92257	5.78342	5.92283	5.54051	5.70104	5.47788	5.50342	5.64855	5.5118	5.30196	5.23403	5.33157	5.33456
ENSG00000162174	ASRGL1	protein_coding	6.52849	5.94013	6.51	10.2626	9.99006	9.68076	9.84729	9.67578	9.59543	9.95826	9.91614	9.35842	8.99777	8.80559	9.12448	9.11358	9.16403	9.36327	9.26554	9.27925	9.25564
ENSG00000130707	ASS1	protein_coding	8.5778	8.05768	8.71553	10.018	9.7075	9.92025	9.9527	9.55109	10.7021	10.5782	10.3339	10.068	9.24835	9.17203	8.50795	9.87585	9.13477	9.40827	9.36122	9.32993	9.48738
ENSG00000034533	ASTE1	protein_coding	4.01293	3.26135	4.28527	5.29978	5.25229	5.80729	5.55329	5.15652	5.48236	5.21683	5.50597	4.85308	4.99984	4.97558	4.85428	4.90985	5.03141	5.02051	4.65967	4.69638	4.79589
ENSG00000188886	ASTL	protein_coding	2.25911	0.224876	2.1995	0	0	0	0	0	0	0	0	1.20362	0.527267	2.24896	0.512947	0.603289	0	0.117296	0	0	0.877255
ENSG00000152092	ASTN1	protein_coding	6.13826	6.21936	5.71311	0.761359	1.01421	0.266416	0.387828	1.84093	1.04057	0.269977	2.59404	0	0	0	0	0.827897	0	0	0	0	0
ENSG00000148219	ASTN2	protein_coding	5.22401	5.48943	5.20652	3.84151	4.45131	4.7367	5.60742	5.38418	4.29674	5.05827	5.37141	4.4811	4.38176	4.49123	4.04551	4.49704	4.90255	4.916	4.98189	4.73372	4.83724
ENSG00000171456	ASXL1	protein_coding	5.43955	5.31511	5.34662	4.36744	4.49171	4.67589	4.17942	4.83822	4.0815	3.91196	4.09151	4.26453	4.3314	4.18841	4.45968	3.91323	3.82224	4.0122	3.93485	3.91125	4.05846
ENSG00000143970	ASXL2	protein_coding	6.2602	6.20523	6.05995	7.03264	6.97231	6.90437	6.70894	6.4771	6.76903	6.53064	6.15467	7.00604	6.9787	6.89304	6.79972	6.85143	7.09001	6.97627	6.89345	6.94536	6.95429
ENSG00000141431	ASXL3	protein_coding	0.608778	1.12009	1.40409	0.0935632	0	0	0	0	0	0.353566	0.0967669	0	0	0	0	0.5599	0	0	0	0	0
ENSG00000154438	ASZ1	protein_coding	0	0	0	0	0	0	0	0	0.397603	0	0	0	0	0	0	0	0	0	0	0	0
ENSG00000138138	ATAD1	protein_coding	6.98366	6.49438	6.89886	6.95807	7.12598	7.14091	7.11949	7.14914	7.01367	6.78533	6.91718	6.27215	6.24748	6.26106	6.4016	6.53501	6.58346	6.61587	6.58343	6.51605	6.69393
ENSG00000156802	ATAD2	protein_coding	6.32909	6.27783	6.22409	5.49627	5.72341	5.23516	5.16883	5.05963	5.1561	4.80401	4.85698	5.16354	5.08362	5.28226	5.26907	4.87647	5.6518	5.22976	4.99944	5.16576	5.33509
ENSG00000119778	ATAD2B	protein_coding	5.04239	5.36359	4.98584	4.57261	4.36168	4.5258	4.50807	4.43402	4.7513	4.72378	4.39225	5.21238	5.34055	5.36383	5.11324	5.06608	5.27047	4.98218	5.07893	5.03261	4.8498
ENSG00000197785	ATAD3A	protein_coding	8.55998	8.7289	8.68639	10.0003	10.2996	10.1863	10.0819	10.1764	9.56561	9.77556	9.66091	10.6324	10.575	10.3914	10.6366	10.0322	10.4173	10.3196	10.2036	10.2614	10.2089
ENSG00000160072	ATAD3B	protein_coding	6.9583	7.52824	7.29321	10.7378	10.9339	10.5315	10.4194	10.5728	10.1502	10.0333	10.0352	10.7679	10.6632	10.5123	10.8003	10.0216	10.4479	10.2372	10.1188	10.2474	10.0844
ENSG00000215915	ATAD3C	protein_coding	4.4249	5.14753	4.51873	6.8423	6.43433	6.96741	5.47695	6.9368	5.36164	5.20769	5.77534	7.63689	7.71953	7.45752	7.82131	7.06744	7.35672	7.21863	7.0048	7.11898	7.05026
ENSG00000176208	ATAD5	protein_coding	6.34682	6.36091	6.18642	5.91882	5.71553	5.83999	5.82582	5.73874	6.01371	5.69917	5.44279	6.15697	6.13704	6.21439	5.98901	6.00555	6.48149	5.86833	5.84048	5.89637	5.8777
ENSG00000137343	ATAT1	protein_coding	7.11366	5.85713	7.03639	6.05885	6.47329	6.41621	6.4743	6.27101	6.14772	6.16708	6.32208	5.63401	5.28505	5.46788	5.69394	5.30536	5.68278	5.06909	5.22637	5.3283	5.31857
ENSG00000167654	ATCAY	protein_coding	7.55401	7.19361	7.65157	6.97201	7.33796	8.09257	7.89816	7.99071	8.47275	8.40391	8.24125	6.89232	7.4755	7.89491	7.53226	7.29067	6.96132	7.41488	7.4252	7.42688	7.41691
ENSG00000107669	ATE1	protein_coding	6.22266	5.93201	6.16527	6.37678	6.50843	6.39561	6.19836	5.90879	6.15771	6.19305	5.735	5.98342	5.87676	5.92768	5.98499	5.69588	5.72823	5.80702	5.6129	5.81092	5.66714
ENSG00000123268	ATF1	protein_coding	6.79894	6.04	6.8497	7.55896	6.9802	6.79169	6.58889	6.96665	7.00948	6.67756	6.41904	6.07264	5.79682	5.7648	5.86739	5.64863	6.12335	5.91231	5.79743	5.88782	5.70727
ENSG00000115966	ATF2	protein_coding	6.77409	6.60195	6.67305	6.09171	6.3389	6.3795	6.03109	5.94478	6.41024	5.84461	5.77147	5.82531	6.04683	5.77304	6.05494	5.68808	5.84291	5.74989	5.65854	5.62837	5.72326
ENSG00000162772	ATF3	protein_coding	6.02749	5.4068	6.12544	7.52143	7.40965	7.20609	7.31965	7.21297	7.4236	7.40506	7.2393	6.94645	7.82383	8.24993	7.73036	7.70936	6.49292	7.40444	7.41786	7.14571	7.29852
ENSG00000128272	ATF4	protein_coding	12.0235	10.4832	12.0421	12.6623	12.6574	12.581	12.4767	12.5822	12.6248	12.2981	12.323	10.8976	10.7043	10.9423	10.6581	10.7983	10.4169	10.7095	10.6296	10.6588	10.6063
ENSG00000169136	ATF5	protein_coding	8.1982	6.88909	8.11524	10.0268	9.87113	9.59263	9.76063	9.34647	10.0694	9.98238	9.62925	9.6516	9.64745	9.5655	9.37306	9.39709	8.16861	8.98891	8.88907	8.95855	8.97
ENSG00000118217	ATF6	protein_coding	6.85419	6.57796	6.65715	8.25945	7.14631	6.49923	6.53103	6.37065	7.23975	6.76803	6.67987	5.74613	5.97145	5.88579	5.88203	6.01576	6.31569	6.18314	6.14272	6.18087	6.24511
ENSG00000213676	ATF6B	protein_coding	7.97026	7.2893	7.8529	8.45925	8.20546	8.06683	8.04513	7.86688	8.41968	8.00226	8.19325	7.69645	7.68828	7.62314	7.7522	7.60923	7.75614	7.62031	7.68914	7.56386	7.60576
ENSG00000170653	ATF7	protein_coding	6.35987	5.84634	6.32152	6.3777	6.17309	6.17784	6.41023	5.92705	6.18227	6.24664	6.14042	5.61599	6.02081	5.93846	5.88907	5.66735	6.35933	6.2511	6.17717	5.95375	6.1373
ENSG00000171681	ATF7IP	protein_coding	7.71445	7.49362	7.58729	7.79204	7.81798	8.07704	7.81919	7.63497	7.94881	7.57694	7.16221	7.62237	7.51709	7.48316	7.36783	7.3687	7.32458	7.28312	7.42052	7.41951	7.33041
ENSG00000166669	ATF7IP2	protein_coding	4.6242	4.39719	4.64816	5.02652	5.05744	4.83021	4.77714	4.76721	4.81188	4.69414	4.39112	4.87413	4.72693	4.74891	4.55155	4.42139	4.83731	4.34712	4.50106	4.49577	4.61833
ENSG00000152348	ATG10	protein_coding	11.1201	9.49861	11.2718	11.6216	11.6992	11.7287	11.7512	11.8422	11.5372	11.8289	11.8061	9.68015	9.30864	9.58333	9.37282	9.58519	9.82532	9.74788	9.78229	9.76488	9.80244
ENSG00000123395	ATG101	protein_coding	7.46484	6.8456	7.70502	8.20959	8.15577	8.15968	7.89392	8.23753	8.04927	8.05137	8.15424	7.04378	7.11088	7.0291	7.37507	7.03964	7.00161	6.94042	7.07387	7.1844	7.18298
ENSG00000145782	ATG12	protein_coding	6.20869	5.04079	6.088	6.53456	6.53467	6.282	6.14504	6.29029	6.49815	6.21213	6.1943	5.40465	5.32395	5.70562	5.43476	5.41921	5.54423	5.59265	5.46978	5.39587	5.42055
ENSG00000175224	ATG13	protein_coding	7.52276	6.87006	7.42235	8.89648	9.11704	8.70971	8.37046	8.11395	8.40629	8.09816	7.89811	7.67046	7.25945	7.16897	7.2674	7.40127	7.36939	7.35762	7.32543	7.3015	7.3361
ENSG00000126775	ATG14	protein_coding	5.8366	5.77822	6.04359	6.80321	6.67412	6.45925	6.1484	6.18178	6.70836	6.37317	6.14276	6.37656	6.12867	6.30197	6.2761	6.01693	6.34469	6.22494	6.26564	6.30849	6.39303
ENSG00000085978	ATG16L1	protein_coding	6.3196	6.25749	6.1115	7.56536	7.62354	7.44014	7.35617	7.41277	7.28285	7.38738	7.44442	7.53793	7.51343	7.61711	7.60269	7.20673	7.52514	7.19978	7.28375	7.25367	7.20993
ENSG00000168010	ATG16L2	protein_coding	5.72773	5.3653	5.80827	4.93548	5.20868	5.25283	6.00281	5.90779	5.53723	6.13183	6.39527	5.94114	5.7286	5.52397	5.25151	6.51236	6.19141	5.3636	5.80856	5.54975	5.93038
ENSG00000110046	ATG2A	protein_coding	6.57356	6.48774	6.82498	7.91734	7.74119	7.57288	7.49306	7.34531	7.47419	7.41117	7.39977	7.5784	7.61346	7.69685	7.70293	7.44316	7.36493	7.38742	7.43256	7.46691	7.51833
ENSG00000066739	ATG2B	protein_coding	4.63526	4.75879	4.62739	5.5804	5.44744	5.33398	5.08932	4.96712	5.40404	4.87235	4.83482	5.41982	5.41691	5.40016	5.49817	5.29988	5.20289	4.97554	5.01044	5.16669	5.10063
ENSG00000144848	ATG3	protein_coding	6.94733	5.9931	6.82779	10.7017	10.8844	10.703	10.656	10.7102	10.5607	10.3867	10.3711	10.18	9.79592	9.74344	9.65045	9.82431	9.64376	9.9876	9.8586	9.87456	9.87926
ENSG00000101844	ATG4A	protein_coding	4.17948	3.51689	4.3346	6.08318	5.22232	4.99644	4.71191	4.9003	5.8284	5.48109	5.82246	4.64319	4.72617	4.34606	5.34769	5.20609	4.1352	5.18865	5.159	4.8459	4.79076
ENSG00000168397	ATG4B	protein_coding	7.67249	7.38499	7.75207	7.5749	7.64042	7.66825	7.71018	7.80173	7.64997	7.75444	7.95154	7.46656	7.40512	7.38664	7.41505	7.14153	7.45193	7.0462	7.10154	7.14091	7.10128
ENSG00000125703	ATG4C	protein_coding	5.8968	5.43354	5.95004	5.65132	5.55988	5.62963	5.24352	5.2098	5.60748	5.3929	5.68359	4.65446	4.49617	4.79466	4.48185	5.16529	4.87365	4.93148	5.16729	5.06683	5.19874
ENSG00000130734	ATG4D	protein_coding	8.52	7.95618	8.56054	8.83864	8.96933	9.01427	9.32907	9.30918	8.66745	9.18076	9.13024	8.46291	8.22785	8.31519	8.32726	8.51435	8.55618	8.61694	8.43626	8.48609	8.41545
ENSG00000057663	ATG5	protein_coding	6.11596	5.71184	6.37865	8.22908	7.85687	7.85281	7.44815	7.45043	7.91138	7.64547	7.51309	7.18227	6.80355	6.78957	6.79737	6.63062	6.98009	6.68802	6.55682	6.84308	6.67101
ENSG00000197548	ATG7	protein_coding	6.21416	5.67005	6.25187	6.70646	6.33819	6.25791	6.3793	6.56987	6.41519	6.43335	6.66777	5.98045	5.74695	5.8093	5.52227	5.56138	5.96347	5.70035	5.80344	5.92589	5.66651
ENSG00000198925	ATG9A	protein_coding	8.45706	7.88825	8.29646	8.52993	8.63994	8.61645	8.61385	8.53842	8.64161	8.47299	8.44309	8.016	7.83658	7.78398	7.9458	7.95343	7.95217	8.1712	8.03873	8.15698	8.13579
ENSG00000181652	ATG9B	protein_coding	5.0037	4.52272	4.68918	10.1429	10.4984	9.79476	10.4964	10.4501	9.06544	9.89508	10.443	9.92012	10.5027	11.0139	10.5887	9.89668	9.5064	9.41573	9.55784	9.49918	9.3715
ENSG00000138363	ATIC	protein_coding	9.59741	9.19518	9.67015	9.50542	9.78427	9.88287	9.89961	9.98848	9.66965	9.71517	9.82344	9.16562	9.05592	9.20937	9.07031	9.00827	9.25896	9.23148	9.12736	9.25632	9.21797
ENSG00000198513	ATL1	protein_coding	4.88397	3.82584	4.98848	3.49416	4.02713	3.38075	3.38372	3.09914	3.31074	2.86732	3.17439	2.53893	2.68003	2.86855	2.69888	2.41725	2.34699	1.97308	2.53904	2.64097	2.54235
ENSG00000119787	ATL2	protein_coding	7.13794	7.01469	7.12931	7.94344	7.87758	7.69267	7.32619	7.54575	7.7376	7.40643	7.23333	7.5779	7.39065	7.18936	7.12453	7.32404	7.75153	7.41063	7.46088	7.46493	7.4134
ENSG00000184743	ATL3	protein_coding	6.12674	6.21136	5.9255	7.34065	6.86765	6.90351	6.60766	6.61863	7.14347	6.86543	6.43898	6.85158	6.62872	6.49423	5.87133	7.03624	6.71629	6.61943	6.64091	6.72426	6.75936
ENSG00000149311	ATM	protein_coding	5.1927	5.4709	5.12329	4.46443	4.55099	4.3187	4.21102	4.25677	4.32102	4.08702	4.01377	4.78598	4.97904	4.73805	4.71952	4.68755	4.99307	4.45665	4.2641	4.48543	4.47133
ENSG00000166454	ATMIN	protein_coding	7.52238	7.1004	7.58468	7.61378	7.41703	7.57683	7.38124	7.5405	7.54089	7.36204	7.24495	6.91446	6.73658	6.9479	6.88299	6.57813	6.56131	6.75957	6.77743	6.69667	6.72767
ENSG00000111676	ATN1	protein_coding	9.98814	9.14913	9.6749	10.5255	10.6443	10.0447	9.87878	9.89883	9.78828	9.45453	9.43463	9.4566	9.49905	9.06935	9.56073	9.32296	9.14997	9.29479	9.26998	9.28295	9.19997
ENSG00000172238	ATOH1	protein_coding	3.24717	2.02788	2.45364	2.10578	2.10409	1.98284	2.07288	2.37222	3.82685	3.257	4.42813	2.4623	3.01477	4.10968	2.55299	0.183897	1.64311	1.50526	2.25564	1.08004	1.19483
ENSG00000179774	ATOH7	protein_coding	3.14727	1.76275	2.32643	0	0	0	0	0	1.57116	1.83136	2.45267	1.5895	1.6501	1.14941	1.22075	0	0.0154099	0	0.475945	0	0
ENSG00000168874	ATOH8	protein_coding	1.23119	0	1.39716	1.94494	1.7464	1.20466	0	0.995674	0.504359	0.267459	0.267267	0.638973	0.206541	0	1.19222	0.282563	0	0	0	0	0
ENSG00000177556	ATOX1	protein_coding	7.22655	5.54644	7.5038	7.20276	7.21006	7.55324	7.40939	7.74256	7.38179	7.53389	7.65283	5.44718	5.37963	5.64246	5.61117	5.50981	5.65969	5.62889	5.72869	5.66477	5.67881
ENSG00000206190	ATP10A	protein_coding	3.72653	3.09395	3.88191	2.93124	2.71791	2.11396	2.78779	3.35922	2.55033	3.73029	3.88016	4.09257	2.96009	2.83103	3.40811	4.24931	3.13122	3.534	3.45058	3.6368	3.52481
ENSG00000118322	ATP10B	protein_coding	1.68493	1.29261	1.7124	0.917317	0.24411	0	0	0.159261	0.119014	0	0.115888	0	0	0	0	0	0.28893	0	0	0	0
ENSG00000145246	ATP10D	protein_coding	3.39905	3.31236	3.53755	2.93603	0.836216	0.953939	0.617697	0.413011	2.25861	1.41363	1.27811	0	0	0	0.242879	1.72554	0.944433	1.43219	1.668	2.5986	2.06662
ENSG00000068650	ATP11A	protein_coding	7.18053	7.55208	7.09025	7.36685	7.83091	7.58894	7.37056	7.10019	7.09404	6.83886	6.42747	7.59833	7.74803	7.59988	7.44517	7.44373	7.58211	7.2937	7.30371	7.4617	7.45117
ENSG00000197595	ATP11AUN	lincRNA	0.846856	0	0.372581	0	1.51647	0.873981	1.18034	0	0.520038	0.883557	0.508051	0.765441	1.08908	0	0.0747632	1.16511	0	0	0	0	0
ENSG00000058063	ATP11B	protein_coding	5.6295	5.4563	5.51666	5.20948	4.86511	5.21947	4.90861	5.31973	5.40935	5.64537	5.85911	4.30288	4.70468	5.05544	4.57069	4.68424	4.59885	4.68258	4.85675	5.20571	4.9376
ENSG00000101974	ATP11C	protein_coding	7.302	7.14321	7.03912	8.20608	8.04631	7.96457	7.9119	7.62233	8.07002	7.90852	7.66021	8.2206	8.07083	7.90712	7.82777	7.95606	8.27461	8.21352	8.25222	8.22778	8.17102
ENSG00000075673	ATP12A	protein_coding	3.83746	3.39045	3.98787	7.33295	7.2932	7.28169	8.28597	8.40845	6.50761	7.44699	8.04794	8.19447	7.61765	6.81338	7.71194	7.93544	7.33891	8.06313	8.0898	7.95041	7.79176
ENSG00000105726	ATP13A1	protein_coding	7.88114	7.60518	7.81505	8.89819	9.02057	8.88654	8.82346	8.69169	8.8506	8.69841	8.75812	8.70262	8.51689	8.57388	8.28475	8.18404	8.05555	8.14406	8.14438	8.14933	8.11164
ENSG00000159363	ATP13A2	protein_coding	9.26424	8.80878	9.21302	9.5365	9.90392	9.87857	10.0733	9.71566	9.74055	9.90443	9.6276	9.03708	8.80991	8.8836	8.76164	9.16252	9.42537	9.42417	9.24147	9.25186	9.32685
ENSG00000133657	ATP13A3	protein_coding	6.55715	6.80242	6.50352	6.72584	6.56026	6.48706	6.41003	6.25539	6.3317	5.98383	5.92118	6.30242	6.37818	6.55165	6.71022	6.58103	6.69431	6.46584	6.43552	6.59068	6.56718
ENSG00000127249	ATP13A4	protein_coding	0	0	0.102282	0	0	0	0	0.197699	0	0.144481	0	0	0	0	0	0	0	0	0	0	0
ENSG00000187527	ATP13A5	protein_coding	0	0	0.145389	0	0	0	0	0	0	0.204156	0.382707	0	0	0	0	0	0	0	0	0	0
ENSG00000163399	ATP1A1	protein_coding	9.58042	9.37943	9.5688	10.2903	10.0802	9.85802	9.81389	9.83316	9.65053	9.61555	9.65174	9.5158	9.17165	9.28186	9.33484	9.13257	9.46556	9.56323	9.49794	9.45877	9.42725
ENSG00000018625	ATP1A2	protein_coding	8.64472	8.55294	8.107	0	0	0	0.293127	0.703804	0.207176	0.202038	0.378966	0	0	0	0	0	0	0	0	0	0
ENSG00000105409	ATP1A3	protein_coding	7.72462	7.17087	7.64161	8.08225	9.05419	9.0602	9.49762	9.56249	8.46646	9.22529	9.41851	8.39529	8.01221	8.27757	8.0309	8.68575	8.69185	8.79084	8.67499	8.64922	8.73545
ENSG00000132681	ATP1A4	protein_coding	1.19001	2.57516	1.85882	3.07296	0.413395	0.531512	0	0	1.25878	0.37997	0.379708	0	0	0	0	0	0	0.00191448	0	1.0792	0.954519
ENSG00000143153	ATP1B1	protein_coding	8.76424	8.43979	8.90919	9.96635	9.27562	8.81038	8.54384	8.6272	8.9942	8.55674	8.85926	7.86391	7.84843	7.73384	7.75929	8.21159	7.74925	7.93205	7.99516	8.02578	8.13089
ENSG00000129244	ATP1B2	protein_coding	8.4607	7.51448	7.83074	4.16029	4.25235	5.14884	5.39098	5.44892	6.08965	6.20892	6.95927	5.06314	4.90373	5.3975	4.27936	5.19502	4.03555	5.07318	5.01455	4.91408	5.23704
ENSG00000069849	ATP1B3	protein_coding	10.2783	9.3649	10.1789	9.97157	9.95619	10.0517	9.71383	9.85501	10.0475	9.6519	9.65789	8.71859	8.52531	8.65924	8.75487	8.50167	8.73742	8.79296	8.68268	8.74437	8.672
ENSG00000101892	ATP1B4	protein_coding	0	0	0.186945	0	0	0	0	0	0	0	0	0	0	0	0	0	0	0	0	0	0
ENSG00000166896	ATP23	protein_coding	4.78797	3.86047	4.70092	5.20846	5.53723	5.78468	5.7403	5.6834	5.46808	6.07259	5.55651	4.48814	3.80441	4.56263	4.14854	4.50192	4.7172	4.44888	4.22749	4.90621	4.69342
ENSG00000196296	ATP2A1	protein_coding	5.39114	4.7365	5.35322	5.08172	5.15168	5.153	5.60397	5.5822	5.12617	5.40889	5.52227	4.72747	4.78351	5.17343	5.15298	5.00327	4.90217	4.52966	4.43426	4.61634	4.38888
ENSG00000174437	ATP2A2	protein_coding	8.97849	8.73653	8.90902	9.18213	9.1883	9.23078	9.0825	8.92165	9.12945	8.95768	8.84373	8.65793	8.51405	8.72296	8.7547	8.4628	8.61187	8.60787	8.51498	8.56069	8.59963
ENSG00000074370	ATP2A3	protein_coding	7.18728	6.90717	7.33935	5.5005	5.63963	6.25032	6.35937	6.43634	6.158	6.35816	6.32282	6.28195	6.18919	6.33663	5.80692	6.18074	6.04772	6.32022	6.23351	6.31883	6.29382
ENSG00000070961	ATP2B1	protein_coding	6.20677	5.8672	5.94946	7.39382	6.80069	6.3259	5.74852	5.73565	6.34376	6.11509	5.76588	6.32802	6.3705	5.97055	6.38006	5.89296	6.36602	6.11209	6.03433	6.19285	6.15293
ENSG00000157087	ATP2B2	protein_coding	1.94795	1.9138	1.9783	0	0	0	0	0.17348	0	0	0.350162	0	0	0	0	0	0	0	0	0	0
ENSG00000067842	ATP2B3	protein_coding	1.64977	0.774384	1.55005	0.570538	0.758651	0.695307	0.810096	0.766254	1.11225	0.910447	1.25168	1.50159	0.924773	1.25415	1.64742	0.875264	0.612006	1.38927	0.625083	0.633908	0.104836
ENSG00000058668	ATP2B4	protein_coding	6.34295	6.45409	6.30844	8.21733	7.06134	6.98789	7.06421	6.50613	7.82725	7.47618	7.01195	7.10364	7.69693	7.64832	7.52409	7.30246	7.88312	7.61984	7.72974	7.60698	7.62829
ENSG00000017260	ATP2C1	protein_coding	7.19216	7.11355	7.31942	7.41358	7.37136	7.56948	7.23192	6.96836	7.36944	7.2647	6.90635	7.15784	6.9536	7.12417	7.02165	7.11199	7.22634	7.16243	7.19203	7.18245	7.24198
ENSG00000064270	ATP2C2	protein_coding	2.52272	2.73566	3.22545	3.74708	2.18434	2.87688	2.44331	2.71502	3.02565	3.74007	3.44727	3.5497	4.0333	3.81299	3.6827	2.80866	3.38425	3.07364	3.28839	3.81758	3.61585
ENSG00000105675	ATP4A	protein_coding	2.89577	3.07445	2.79555	1.403	2.40308	1.8636	2.91977	2.75923	2.24831	3.35764	3.60755	3.52645	2.98982	3.37365	3.22926	2.53533	3.72078	3.00869	3.11522	2.99852	3.51384
ENSG00000186009	ATP4B	protein_coding	1.13927	1.36587	0	0.690647	0.766086	0.702261	0.966104	0	0	0	0	1.83005	1.25323	2.38996	2.4613	0.744286	0.618532	0.258293	0	1.05547	0
ENSG00000152234	ATP5F1A	protein_coding	9.6391	9.18168	9.8009	9.73739	9.77072	10.0313	10.1949	10.1999	9.72388	10.0432	9.9552	9.01735	8.75099	9.04162	8.88567	9.03485	9.40708	9.23849	9.17406	9.22912	9.23738
ENSG00000110955	ATP5F1B	protein_coding	12.5763	11.7733	12.6448	13.2522	13.3063	13.3932	13.6652	13.6082	13.1517	13.5697	13.4097	12.4082	12.0525	12.273	12.232	12.4701	12.7802	12.6479	12.587	12.6315	12.6628
ENSG00000165629	ATP5F1C	protein_coding	9.70284	8.71094	9.70616	10.5356	10.4182	10.4207	10.4387	10.5135	10.5236	10.5498	10.5328	9.32582	8.86995	9.1321	9.12238	9.08116	9.50465	9.30195	9.30705	9.33767	9.32435
ENSG00000099624	ATP5F1D	protein_coding	10.0592	9.33678	10.0061	10.6917	10.8718	10.865	11.1175	11.0818	10.5811	10.9753	10.9723	9.77097	9.53618	9.59447	9.64799	9.84646	9.7025	10.0387	9.88921	9.97597	9.9601
ENSG00000124172	ATP5F1E	protein_coding	7.99306	6.67897	8.23528	7.75768	7.84929	7.8234	7.9288	8.39516	7.2716	7.558	7.78712	5.58447	5.49308	5.66794	6.04861	5.67762	6.17126	5.86009	5.93363	5.92468	5.92107
ENSG00000130770	ATP5IF1	protein_coding	10.692	8.08858	10.6495	10.5141	10.7925	10.9667	11.0298	11.1232	11.0627	11.1891	11.2575	8.12628	7.96051	8.04993	7.79246	8.26556	8.09044	8.43596	8.37028	8.29881	8.39972
ENSG00000159199	ATP5MC1	protein_coding	8.844	7.80084	9.08122	9.57688	9.74714	9.88217	9.99512	10.065	9.84669	10.1153	10.0702	8.22366	7.93519	8.18802	8.05422	8.66011	8.81668	8.7568	8.55953	8.57668	8.74388
ENSG00000135390	ATP5MC2	protein_coding	10.4464	8.98541	10.4725	9.90064	10.0259	10.0755	10.0668	10.2734	9.97055	10.0257	10.0502	7.95445	7.63921	7.62257	7.40066	8.34443	8.3849	8.15093	8.22655	8.19118	8.23072
ENSG00000154518	ATP5MC3	protein_coding	8.89518	7.61581	9.01485	10.0154	10.1755	10.4117	10.4092	10.6846	10.0738	10.3602	10.2983	8.66535	8.26013	8.47237	8.46204	8.62392	8.82699	8.73033	8.6487	8.73713	8.76971
ENSG00000173915	ATP5MD	protein_coding	10.3211	8.51608	10.2359	10.9852	11.3756	11.3207	11.1459	11.3449	11.1039	11.0685	11.1081	9.04812	8.84704	9.00612	9.03594	9.26665	9.15883	9.23806	9.10898	9.29557	9.12097
ENSG00000169020	ATP5ME	protein_coding	10.7177	9.44045	10.9666	11.5445	11.9731	12.1102	12.2084	12.6051	11.7035	12.0663	12.1543	10.0165	9.54712	9.72449	9.78137	10.1807	10.033	10.1148	9.86541	10.1311	10.0971
ENSG00000241468	ATP5MF	protein_coding	10.6223	9.12051	10.6231	10.9809	11.1875	11.2801	11.2301	11.4841	11.0822	11.2693	11.3068	9.14251	8.93881	8.9821	8.9904	9.35863	9.45546	9.43276	9.28283	9.38326	9.45683
ENSG00000248919	ATP5MF-PTCD1	protein_coding	10.0068	8.59351	9.99605	10.4957	10.7044	10.815	10.7657	10.9357	10.4486	10.754	10.6866	9.38963	9.1817	9.34902	9.08862	9.56528	9.65088	9.63893	9.51484	9.60521	9.5988
ENSG00000167283	ATP5MG	protein_coding	9.74926	8.18108	9.75867	10.0644	10.2116	10.2856	10.2127	10.5953	10.1231	10.254	10.2259	8.18155	7.97576	8.0842	8.19181	8.3634	8.5774	8.43132	8.24438	8.44134	8.42497
ENSG00000156411	ATP5MPL	protein_coding	8.12956	7.1733	8.32131	9.49428	9.79817	9.83795	9.76727	10.0542	9.43207	9.74468	9.61542	7.93117	7.65127	7.77506	7.65437	8.05721	8.10049	8.11303	8.11615	8.13299	8.13815
ENSG00000116459	ATP5PB	protein_coding	9.17102	8.46757	9.34799	9.92568	10.0255	9.89826	10.1101	10.3151	9.79195	9.98169	9.95362	9.0158	8.68819	8.8598	8.84645	8.91542	9.22253	9.15269	8.90799	9.14287	9.02662
ENSG00000167863	ATP5PD	protein_coding	9.19248	7.64256	9.40363	9.83304	9.68732	9.95979	9.83396	10.1351	9.91865	10.1046	10.138	8.02681	7.46814	7.64551	7.22992	8.04666	7.8	8.06715	8.10133	8.05305	8.18581
ENSG00000154723	ATP5PF	protein_coding	9.45217	7.45672	9.28282	10.1689	10.4656	10.4675	10.3775	10.5383	10.1521	10.3151	10.2457	8.21178	7.85916	8.02257	7.80813	8.2204	8.3952	8.17232	8.0624	8.11754	8.23074
ENSG00000241837	ATP5PO	protein_coding	9.07039	8.23472	9.32497	9.5087	9.75762	9.86372	10.0632	10.1968	9.46298	9.77488	9.90841	8.2251	7.81275	8.28116	8.03385	8.29412	8.79089	8.49732	8.47393	8.50147	8.45968
ENSG00000071553	ATP6AP1	protein_coding	7.83787	7.17705	7.72106	9.73692	9.49346	9.34638	9.63546	9.45605	9.51763	9.65053	9.68012	8.89329	8.87665	8.79923	8.76526	8.81487	9.14086	9.32474	9.18931	9.20014	9.23935
ENSG00000205464	ATP6AP1L	protein_coding	1.90298	2.09704	2.04433	1.92505	2.33996	2.32933	3.38944	2.8573	1.94209	2.34617	2.38216	1.27742	1.39943	1.31377	1.84454	1.79738	2.22417	0.89635	1.5472	1.43049	1.41238
ENSG00000182220	ATP6AP2	protein_coding	6.74463	6.18319	6.53067	8.06001	7.53629	7.53119	7.34807	7.52322	8.02808	7.80107	7.72027	7.11174	6.7304	6.81881	6.52198	7.00732	7.09061	7.27649	7.2226	7.22864	7.21326
ENSG00000033627	ATP6V0A1	protein_coding	6.71956	5.90912	6.53799	7.18684	7.05009	7.05361	7.06767	6.96708	7.1056	6.93264	7.27178	6.28982	6.38096	6.46271	6.27303	6.39328	6.70119	6.43932	6.54973	6.49452	6.48145
ENSG00000185344	ATP6V0A2	protein_coding	5.80952	5.32645	5.70229	6.0041	5.69647	5.73129	5.5323	5.42399	5.75062	5.67394	5.60892	5.21811	5.28471	5.15481	5.23406	4.89262	5.02082	4.84888	4.74174	4.81105	4.75195
ENSG00000105929	ATP6V0A4	protein_coding	2.22915	1.96568	2.94957	5.13412	3.40689	0.538538	0	1.83217	2.1819	0.939802	1.50339	0.563611	0.53111	0	0	2.09256	3.32937	2.04714	2.12249	2.88179	2.67465
ENSG00000117410	ATP6V0B	protein_coding	8.0609	7.50795	8.23996	9.39969	9.52074	9.36591	9.30436	9.42567	9.22168	9.20806	9.33771	8.24861	8.21052	8.35771	8.35071	8.35651	8.14578	8.33753	8.31278	8.31011	8.46736
ENSG00000185883	ATP6V0C	protein_coding	11.5226	10.2342	11.1651	12.143	12.1905	11.8879	11.8151	11.8653	11.8808	11.7024	11.8249	10.4568	10.3762	10.4038	10.5865	10.5034	10.5096	10.7813	10.7453	10.7584	10.7638
ENSG00000159720	ATP6V0D1	protein_coding	6.7705	5.99801	6.56616	7.70983	7.46045	7.44178	7.27416	7.42554	7.6526	7.53216	7.59906	6.71294	6.8529	6.72654	6.87993	6.46126	6.45795	6.66714	6.65483	6.71455	6.7536
ENSG00000147614	ATP6V0D2	protein_coding	0	0	0	5.45566	3.13775	0.709053	0	0.924473	3.04925	1.19413	2.37377	0	0	0.196713	0	1.77343	3.01691	0.872401	0.523251	1.78506	1.0474
ENSG00000113732	ATP6V0E1	protein_coding	8.52808	6.87938	8.52319	10.4566	10.5542	10.6017	10.2985	10.5171	10.5983	10.4183	10.4886	8.73687	8.39043	8.3671	8.58065	8.46326	8.71209	8.87477	8.93206	8.92294	8.87512
ENSG00000171130	ATP6V0E2	protein_coding	6.50985	5.60229	6.56688	5.55085	6.39111	6.72658	6.94874	7.02511	6.20743	6.3236	6.84451	4.92937	5.24632	5.30728	5.29759	6.17406	4.99786	5.76058	5.68152	5.78015	5.64253
ENSG00000114573	ATP6V1A	protein_coding	7.45433	7.4876	7.52884	8.02307	7.78182	8.01413	7.9709	7.6982	7.99101	8.01351	7.66608	7.70899	7.67629	7.79412	7.53673	8.06963	8.26422	8.19041	8.22788	8.22353	8.31608
ENSG00000116039	ATP6V1B1	protein_coding	0.418891	0	0	9.53386	8.73775	7.65781	8.06669	7.43018	8.07562	8.05829	8.59253	7.17568	6.80976	6.10704	5.72447	7.58177	7.69309	7.10643	7.08766	7.32658	7.45762
ENSG00000147416	ATP6V1B2	protein_coding	6.88616	6.62333	7.0071	7.44452	7.44537	7.32981	7.49094	7.42622	7.30533	7.48874	7.06582	7.24465	7.0502	7.08576	7.20672	6.87214	7.04686	7.32224	7.27728	7.16937	7.12814
ENSG00000155097	ATP6V1C1	protein_coding	7.04842	6.59362	7.06434	6.99769	6.92638	6.75494	6.48013	6.4901	6.88291	6.63486	6.46973	6.36731	6.28197	6.18494	6.31227	5.93031	6.09775	6.19845	6.30846	6.27414	6.37946
ENSG00000143882	ATP6V1C2	protein_coding	9.18496	8.40788	9.04449	9.38448	8.99626	9.00605	8.65727	8.87625	9.12224	8.77079	8.86217	8.07676	7.56399	7.67454	7.80359	7.71336	8.08065	8.03226	8.01572	8.22027	8.09729
ENSG00000100554	ATP6V1D	protein_coding	7.22233	6.41642	7.0486	6.97715	7.27536	7.01461	6.84036	6.85415	6.7138	6.71871	6.6836	6.09486	5.91498	5.83601	6.01044	6.17354	6.13571	6.10554	6.36331	6.21933	6.19859
ENSG00000131100	ATP6V1E1	protein_coding	8.27299	7.23533	8.17727	9.28462	9.17619	9.04828	9.17817	9.2986	9.07529	9.18126	9.10485	8.0588	8.1898	8.22967	8.2414	8.30646	8.1463	8.45673	8.23428	8.35571	8.37873
ENSG00000250565	ATP6V1E2	protein_coding	4.51952	4.16852	4.69514	3.04196	4.06419	4.21683	5.41752	4.97126	4.41668	4.98672	5.08753	4.10774	3.77715	4.25261	3.58698	3.446	3.79669	4.30681	4.16411	4.29971	4.48181
ENSG00000128524	ATP6V1F	protein_coding	11.2204	9.18846	11.0199	11.6077	11.8353	12.0516	12.1564	12.3185	12.0323	12.1699	12.3038	9.70196	9.45272	9.67084	9.74479	10.2152	10.1955	10.5483	10.3041	10.271	10.3646
ENSG00000272899	ATP6V1FNB	protein_coding	2.07936	2.21606	2.60925	2.25238	2.73084	2.04397	1.83102	2.52591	2.46165	2.36313	1.67474	3.53313	3.25025	3.53232	3.45166	3.17943	2.83129	2.52994	2.82234	2.14269	2.4534
ENSG00000136888	ATP6V1G1	protein_coding	9.54723	8.27739	9.55143	10.3795	10.6156	10.6438	10.2413	10.5239	10.4883	10.4517	10.3294	9.242	9.18472	9.25996	9.2893	9.07774	8.94635	9.17983	9.1847	9.20403	9.26604
ENSG00000213760	ATP6V1G2	protein_coding	6.56641	5.39283	6.31719	6.95893	7.09255	7.07988	7.26361	6.93943	7.05334	7.17303	7.14071	6.12738	6.12818	6.14206	5.91794	6.54885	6.3617	6.45518	6.27137	6.48648	6.27348
ENSG00000047249	ATP6V1H	protein_coding	6.39101	5.93608	6.67123	7.0131	6.83236	6.79745	6.99422	6.86871	7.0118	7.1756	7.11206	6.5368	6.55981	6.4634	6.47599	6.61786	6.63541	6.90314	6.79083	6.77463	6.76466
ENSG00000165240	ATP7A	protein_coding	3.13496	2.47156	2.58956	3.48637	3.04544	2.82101	2.4719	2.35333	3.00649	2.71119	2.43778	3.37792	3.50477	3.51308	3.66037	3.48026	3.50948	3.42778	3.53706	3.42994	3.64617
ENSG00000123191	ATP7B	protein_coding	4.663	4.13541	4.50113	5.54611	4.77673	4.87603	4.82965	4.72926	4.65744	4.21885	4.34822	3.86623	4.30072	4.22431	4.36758	4.05598	4.91273	4.12962	4.13119	4.41278	4.33572
ENSG00000124406	ATP8A1	protein_coding	5.1857	5.29843	4.93548	0.924029	0.246334	0.999849	1.18077	1.12348	1.665	1.59879	0.883392	0.122357	0.0898565	1.07459	0.213039	0.750841	0	0	0.401124	0.062026	0
ENSG00000132932	ATP8A2	protein_coding	4.46665	4.27112	4.29698	0.761552	3.2821	3.82136	2.92864	3.15563	1.55726	1.57597	1.8519	2.96858	1.81346	3.04039	2.95347	4.8778	1.61688	3.59904	3.62762	3.68941	3.84346
ENSG00000143515	ATP8B2	protein_coding	8.04102	8.18348	8.11838	10.1042	9.6294	9.63834	9.76206	9.71442	9.82207	10.1298	10.0609	9.53857	8.96195	9.33213	8.89651	9.26365	9.07853	9.35344	9.28236	9.19332	9.15619
ENSG00000130270	ATP8B3	protein_coding	5.4296	5.00272	5.58151	4.82551	5.07472	5.79894	5.38063	4.84125	6.18915	6.39019	5.01904	5.41213	4.91059	4.86512	4.10109	4.83189	5.82231	6.02737	5.78847	6.04452	6.04722
ENSG00000104043	ATP8B4	protein_coding	2.77599	2.27337	2.96525	1.06597	0.253364	0.754691	0.606504	1.92426	0.441686	0.521895	1.40865	0	0	0	0	0	0	0	0	0	0.251151
ENSG00000054793	ATP9A	protein_coding	5.75884	6.09086	5.76223	7.03897	6.82262	6.60038	6.79934	6.22503	6.56836	6.46633	6.12308	6.77819	6.78315	6.58073	6.21732	6.85918	7.13095	6.7082	6.68618	6.7872	6.77168
ENSG00000166377	ATP9B	protein_coding	4.70958	4.68693	4.79451	5.74288	5.22388	4.83241	5.04105	4.89372	5.45672	5.10471	4.72253	5.37068	5.55237	5.4117	5.57917	5.3083	5.41497	4.92857	4.8859	5.11712	5.07192
ENSG00000123472	ATPAF1	protein_coding	7.73683	6.86777	7.47227	7.30593	7.55282	7.54476	7.56569	7.63237	7.46995	7.3946	7.49825	6.79775	6.27948	6.5633	6.32623	6.29579	6.42855	6.62121	6.59908	6.52332	6.50748
ENSG00000171953	ATPAF2	protein_coding	5.54731	4.81742	5.3973	6.47346	6.36273	6.60904	6.64957	6.57552	6.27684	6.63972	6.42353	5.77463	5.61285	5.73869	5.50711	5.59745	5.69601	5.63208	5.57734	5.46179	5.62713
ENSG00000150756	ATPSCKMT	protein_coding	4.54449	4.53262	4.6738	4.73268	4.73915	4.83549	4.65467	4.86438	4.77346	4.58832	4.36332	3.56419	4.09192	4.40587	3.38099	3.52025	3.80953	3.08156	3.36317	3.87874	3.55029
ENSG00000175054	ATR	protein_coding	5.4805	4.49184	5.33051	4.26817	3.42636	3.88428	4.1271	3.80575	4.25654	4.24319	4.34857	3.17123	3.46317	3.49826	3.22646	3.3168	3.45482	3.31909	3.33964	3.32431	3.17573
ENSG00000138085	ATRAID	protein_coding	9.75397	8.55558	9.62431	9.29403	9.30734	9.43633	9.48183	9.43479	9.51142	9.61054	9.66376	8.06975	7.81323	7.98047	7.72112	8.31279	8.25235	8.33939	8.33221	8.2415	8.32879
ENSG00000164053	ATRIP	protein_coding	6.47008	5.92747	6.60974	6.85043	6.7692	6.62829	6.45942	6.57082	6.59437	6.55324	6.73309	6.36119	6.35504	6.35206	6.57905	5.90484	6.0812	6.04228	5.77228	6.20484	5.7962
ENSG00000088812	ATRN	protein_coding	6.84748	6.71089	6.70244	7.05731	6.69296	6.81632	7.01079	6.80049	6.98578	6.94217	6.74029	6.93639	6.77691	6.89901	6.68548	6.91075	7.04038	7.08447	7.1225	7.03517	7.02378
ENSG00000107518	ATRNL1	protein_coding	3.90008	4.42954	4.13586	0.35081	0.274308	0.459257	0.776113	1.44545	0.25744	1.62845	1.67137	0.539871	2.14697	1.75875	1.78118	2.47297	0	1.52754	1.51824	1.32472	1.40298
ENSG00000085224	ATRX	protein_coding	6.96212	6.10129	6.87486	6.96863	7.01886	6.76368	6.4445	6.71154	6.98756	6.41986	6.41293	6.30384	6.03839	5.99914	5.92033	5.77483	6.22837	5.67372	5.80553	5.84666	5.75902
ENSG00000124788	ATXN1	protein_coding	1.51538	1.05119	1.98763	3.55095	3.4374	3.69415	4.40285	3.95657	4.21159	4.48329	3.92412	3.83062	4.41061	4.78743	4.20843	4.09928	4.20452	4.51982	4.57506	4.06504	4.12875
ENSG00000130638	ATXN10	protein_coding	9.04793	8.07183	8.92955	8.03477	7.87685	8.03727	8.35685	8.22845	8.23774	8.28437	8.32534	7.26077	7.12393	7.25447	7.0075	7.37415	7.38841	7.50334	7.53473	7.42059	7.5504
ENSG00000224470	ATXN1L	protein_coding	6.94986	6.74939	6.90862	7.46724	7.10241	7.11116	6.75508	6.79112	7.18982	7.19331	6.83352	7.38099	7.25104	7.25121	7.31132	7.33496	7.22011	7.35155	7.43813	7.25842	7.31323
ENSG00000204842	ATXN2	protein_coding	7.01615	6.38071	6.87028	7.31434	7.32591	7.05108	7.17824	6.96456	7.16068	6.82058	6.79136	6.65451	6.57603	6.47172	6.47179	6.47981	6.63471	6.48099	6.48651	6.37391	6.40186
ENSG00000168488	ATXN2L	protein_coding	10.0387	9.46294	9.89166	10.4621	10.6703	10.4751	10.6371	10.4284	10.4322	10.2916	10.2412	10.2264	10.0795	10.1532	10.1008	10.1621	10.1793	10.0396	10.0386	10.0886	10.0318
ENSG00000066427	ATXN3	protein_coding	4.83741	4.54903	4.95392	4.98744	5.1894	5.72887	5.67416	5.73264	5.48458	5.39043	5.64492	4.95387	4.88192	4.83203	4.89747	4.57278	4.96841	4.88397	4.84032	4.96072	4.8702
ENSG00000163635	ATXN7	protein_coding	5.46806	4.79057	5.38698	6.34678	6.17815	6.03387	5.80354	5.79392	6.17337	5.77924	5.61486	5.69416	5.55438	5.56123	5.36235	5.3491	5.53615	5.22793	5.36823	5.42086	5.33367
ENSG00000146776	ATXN7L1	protein_coding	7.14415	6.43516	6.92039	6.275	6.05217	6.07875	6.24969	6.26209	6.55245	6.77231	6.81129	6.18112	6.00834	5.93869	5.78658	5.86572	6.14372	5.75102	5.61928	5.94354	5.92311
ENSG00000162650	ATXN7L2	protein_coding	5.4114	4.65799	5.34898	5.83869	5.46731	5.59273	5.27412	5.37923	5.52311	5.24465	5.53552	5.00165	4.93195	4.86767	4.90683	5.00797	4.61487	4.76878	4.49906	4.4429	4.73941
ENSG00000087152	ATXN7L3	protein_coding	8.72393	8.2989	8.81602	8.88013	8.5404	8.33744	8.27933	8.30723	8.32631	8.36229	8.36741	8.15849	7.84273	7.91865	8.04939	8.00912	7.98623	8.0369	8.05435	8.01635	7.91691
ENSG00000253719	ATXN7L3B	protein_coding	8.1269	7.41218	8.1713	6.97268	7.00881	7.18047	6.98604	6.86778	7.03005	6.91169	6.51873	6.47521	6.13212	6.28399	6.38244	6.05864	6.3604	6.29956	6.39462	6.43116	6.39679
ENSG00000148090	AUH	protein_coding	6.20781	5.74988	6.36283	7.0142	7.21227	7.36313	7.16002	7.03747	7.14381	7.62368	7.20177	6.9569	6.55881	6.54392	6.5201	6.43641	6.94809	6.85978	6.80772	6.77054	6.71653
ENSG00000127423	AUNIP	protein_coding	7.42572	6.87611	7.30501	7.91165	7.89115	7.94413	7.74353	7.78676	7.72403	7.47191	7.48983	7.12772	7.11467	7.30061	7.1055	7.06704	7.11888	7.13384	6.9711	7.15068	7.26612
ENSG00000115307	AUP1	protein_coding	9.06331	8.06874	8.988	10.2902	10.222	9.89527	9.78527	9.95494	9.9371	9.74916	9.90992	9.02188	9.00735	8.98819	9.08529	8.77331	8.94303	8.65867	8.68873	8.78246	8.66358
ENSG00000087586	AURKA	protein_coding	8.86269	8.22429	8.88097	9.07735	9.10437	9.03849	8.63444	9.02837	8.96649	8.68523	8.53877	8.03072	7.75043	7.90997	8.22037	7.81	8.09652	8.03143	7.87345	8.10175	7.97811
ENSG00000175756	AURKAIP1	protein_coding	10.226	9.31601	10.3725	11.0345	11.2547	11.2731	11.3371	11.4529	10.8313	11.1549	11.2039	9.86302	9.58302	9.63315	9.73354	9.7514	9.71323	9.94741	9.83694	9.96687	9.91135
ENSG00000178999	AURKB	protein_coding	9.89013	9.33872	10.0398	9.62625	9.78485	9.91978	9.66208	9.97766	9.85259	9.96839	9.97817	8.86558	8.74551	9.02023	8.95893	8.71969	8.84563	8.87633	8.62745	8.9057	8.77595
ENSG00000105146	AURKC	protein_coding	4.96887	3.61333	4.58804	5.52436	6.13012	6.20565	6.54697	5.06724	5.10648	5.15	3.71595	4.31809	3.8762	3.84943	1.86187	3.61518	3.35698	4.12919	3.76093	3.2634	3.7567
ENSG00000158321	AUTS2	protein_coding	7.45813	7.18542	7.16337	2.98364	2.99639	3.07762	3.19391	3.20753	3.57199	2.9209	2.83551	3.53639	3.54072	3.53025	3.00246	3.19972	3.78857	4.18893	4.2491	3.63974	3.68014
ENSG00000169857	AVEN	protein_coding	7.04017	5.78613	6.84567	6.81338	7.09503	7.18318	7.39833	7.37196	6.47467	6.83197	6.69395	5.4946	5.08431	4.98594	5.06999	4.92736	4.89285	5.37283	4.98416	5.30397	4.99373
ENSG00000135407	AVIL	protein_coding	1.71333	2.23411	2.08809	2.99666	3.16457	3.23225	3.08221	3.21626	2.26258	2.58102	2.58008	3.23946	2.78267	3.06898	3.20445	2.41508	2.51994	2.04012	0.980476	1.88977	2.26758
ENSG00000105778	AVL9	protein_coding	5.92665	5.59319	5.77647	6.43726	6.3527	6.26037	6.47177	6.6058	6.51401	6.53466	6.69036	6.35137	6.02226	6.20559	5.74741	6.59518	6.40005	6.3399	6.37267	6.45185	6.46871
ENSG00000101200	AVP	protein_coding	2.41595	3.05786	3.25314	3.301	4.517	4.00662	5.47743	4.48062	3.92038	4.75492	5.04847	5.20653	4.26714	3.18148	4.73825	4.82859	4.11788	5.53524	5.52594	4.97628	5.16967
ENSG00000119986	AVPI1	protein_coding	6.79415	5.87222	6.76257	8.44508	7.88758	7.57232	7.59199	7.6488	7.82874	7.54615	7.71527	6.51455	6.87061	7.06569	6.97915	6.66423	6.66689	6.59328	6.75919	6.82486	6.9597
ENSG00000166148	AVPR1A	protein_coding	1.40635	0	0.529035	0.385638	0	0.209733	0.307953	0	0.72457	0	0.842548	0	0	0	0	0	0	0	0	0	0
ENSG00000198049	AVPR1B	protein_coding	2.4844	1.41848	2.69577	0.444647	0	0.452754	0	0.334312	0	0	0.458131	0	0	0	0	0	0	0	0	0	0
ENSG00000126895	AVPR2	protein_coding	1.57855	3.10156	1.74236	1.39111	1.51188	0.500111	0.704925	0	0.517904	0.880326	1.17645	2.82877	3.16948	2.99636	3.71156	3.06493	1.76925	1.99398	2.22979	2.05419	1.16897
ENSG00000147160	AWAT2	protein_coding	0	0	0	0	0	0	0	0	0	0	0.470558	0	0	0	0	0	0	0	0	0	0
ENSG00000162779	AXDND1	protein_coding	0.526934	0	0.406372	1.88786	0.752651	0.385676	0.764752	1.56127	2.12243	2.09259	1.80147	1.58641	0.647021	0.731286	1.09213	0.892968	0.919217	1.0444	1.56032	1.61919	1.11249
ENSG00000103126	AXIN1	protein_coding	7.69254	7.38999	7.61105	7.63012	7.70192	7.46388	7.66132	7.45052	7.50712	7.79409	7.59365	7.48727	7.46723	7.31967	7.3802	7.57639	7.60163	7.76847	7.65191	7.63183	7.69298
ENSG00000168646	AXIN2	protein_coding	6.26373	5.91358	6.23186	8.05426	7.43407	6.87731	7.14305	7.39173	7.13686	7.26385	7.31121	7.62468	7.00167	7.02476	6.83306	7.34841	7.5601	7.44738	7.36197	7.35905	7.36019
ENSG00000167601	AXL	protein_coding	7.82579	7.51061	7.59846	0.775545	1.4996	1.18408	0.871147	1.8364	1.71073	1.59858	1.91223	2.60512	3.7005	3.99731	3.78571	5.18833	1.95889	3.36581	3.74135	2.98079	2.61236
ENSG00000160862	AZGP1	protein_coding	1.25408	0.803621	1.60617	0	0	0	0	0	0	0	0	0	0	0	0	0	0	0	0	0	0
ENSG00000163512	AZI2	protein_coding	5.83461	5.0745	5.9135	5.73199	5.71507	5.53984	5.44396	4.89888	5.57516	5.39945	5.33507	4.36812	4.52316	4.44938	4.46035	4.40824	4.80881	4.47045	4.57989	4.57647	4.569
ENSG00000155096	AZIN1	protein_coding	9.91695	9.22622	9.90766	9.05192	8.79433	8.84911	8.56237	8.36515	9.02919	8.72195	8.37902	8.30206	8.0425	8.16439	8.02818	8.24075	8.49941	8.48565	8.54215	8.51924	8.52077
ENSG00000142920	AZIN2	protein_coding	1.77747	0.565128	1.55082	2.17897	1.93705	2.26245	2.88129	2.35989	2.0869	2.96682	1.94985	3.31326	3.3506	3.41519	3.22666	2.95171	2.58717	2.60545	2.96864	2.78965	2.71227
ENSG00000172232	AZU1	protein_coding	4.39817	3.33973	4.77137	1.01822	1.73994	1.85519	1.37433	2.93864	1.39908	2.23846	2.5305	1.94408	1.00469	2.14142	3.10585	2.66568	1.10696	2.33169	2.41549	2.26637	2.18475
ENSG00000166710	B2M	protein_coding	6.78616	5.56617	6.90626	6.10082	5.91504	5.74953	5.26974	5.70127	6.46784	6.21329	6.93339	4.36137	4.71548	5.27109	5.22753	5.31787	4.45764	5.60136	5.6798	5.52845	5.61409
ENSG00000169255	B3GALNT1	protein_coding	3.88147	3.39944	3.85134	2.31452	1.37888	1.99438	1.06297	1.00959	2.20433	1.55485	1.66838	0	1.74623	1.7861	1.5944	1.75514	0	0.68418	0.434565	1.31786	0.958712
ENSG00000162885	B3GALNT2	protein_coding	6.3464	5.83713	6.409	6.52824	6.4827	6.53426	6.30348	6.2251	6.34922	6.23089	5.89256	5.74188	5.79548	5.82553	5.63217	5.80997	5.64277	5.64653	5.69185	5.69877	5.78333
ENSG00000172318	B3GALT1	protein_coding	6.23465	6.08047	6.11782	0.238	0.690638	1.40518	1.41752	1.84454	1.95006	1.3143	2.39814	0	0	0	0	0.565412	0	0	0	0	0
ENSG00000162630	B3GALT2	protein_coding	1.90036	2.49306	0.85342	1.0815	0	0	0.519424	0	0.375246	0	0.900582	0.780649	1.88565	0.925523	1.21925	0.502242	1.59888	0.0162491	1.42199	0	0
ENSG00000235863	B3GALT4	protein_coding	4.9186	4.81053	4.80257	3.74517	2.93315	3.21982	3.77053	2.29926	3.82882	3.98805	3.873	4.14717	4.36894	3.87992	3.75195	4.57926	4.66209	4.38277	4.29666	4.72052	4.58377
ENSG00000183778	B3GALT5	protein_coding	6.04691	6.1581	5.98737	2.59472	2.64208	2.45843	1.91631	1.94779	2.45493	1.40759	1.51087	1.25965	2.47946	2.45699	1.72098	2.44359	0.302235	1.17332	1.32667	1.38554	0.878833
ENSG00000176022	B3GALT6	protein_coding	7.46532	7.66414	7.20975	7.51582	7.35015	6.87406	6.91189	6.80257	6.96965	7.04199	6.7837	7.52905	7.27302	6.96958	7.35082	7.36872	6.97915	7.24095	7.03815	7.205	7.08484
ENSG00000109956	B3GAT1	protein_coding	6.34199	6.19295	6.35739	0.626994	2.03766	2.83086	2.739	2.4871	2.24034	2.18444	2.41897	0.860544	1.65296	1.6131	1.38488	1.09671	0	0.0961439	0.984033	0.545399	0.271141
ENSG00000112309	B3GAT2	protein_coding	6.78188	6.03427	6.65653	6.71559	6.59398	6.47534	6.43248	6.24028	6.54373	6.37599	6.51102	5.32266	5.30839	5.31213	5.22664	5.31007	5.87905	5.73466	5.5542	5.60731	5.53225
ENSG00000149541	B3GAT3	protein_coding	7.72137	7.17545	7.81994	7.83281	8.43551	8.61946	8.85536	8.72921	7.9178	8.64324	8.70732	7.54987	7.54441	7.62143	7.38952	7.74149	8.02195	8.15722	8.031	7.93162	8.17728
ENSG00000187676	B3GLCT	protein_coding	4.50732	4.32687	4.66449	4.11665	4.42604	4.334	3.58135	4.18619	4.26764	3.94766	3.7137	3.95266	3.77511	3.84699	4.12644	4.12797	3.93183	3.91263	3.83125	3.83692	3.96898
ENSG00000170340	B3GNT2	protein_coding	7.57962	7.17229	7.6856	7.3404	7.09438	7.16937	7.17421	6.88601	7.21236	7.2353	6.92803	6.63518	6.87214	7.2257	7.19913	7.39117	6.96411	7.17009	7.15601	7.16658	7.24421
ENSG00000179913	B3GNT3	protein_coding	4.23942	3.7294	4.01882	2.31343	2.87643	3.05294	2.5688	2.62367	3.42244	3.73804	3.5471	2.13829	2.10579	1.86813	2.67643	2.31931	2.31909	3.01775	3.25356	2.81492	3.59328
ENSG00000176383	B3GNT4	protein_coding	7.48301	6.40337	7.51617	7.81632	8.06885	7.97548	8.22397	8.13808	7.98123	8.08083	8.24792	6.94275	6.86114	6.81396	6.80395	6.74266	7.13593	7.19591	7.07496	7.05012	7.11946
ENSG00000176597	B3GNT5	protein_coding	4.46891	4.07821	4.16228	3.54629	2.78713	2.70314	2.37607	2.59371	2.67504	2.55922	2.71997	2.28573	2.40078	2.35465	2.8015	2.35127	2.93601	2.34445	2.30463	2.80789	2.80324
ENSG00000198488	B3GNT6	protein_coding	0	0.294933	0.587779	0.430737	0.843208	0	0	0	0	0	0	0	0	0	0	0	0	0	0	0	0
ENSG00000156966	B3GNT7	protein_coding	8.62272	8.21829	8.5353	8.93392	8.90352	8.41901	7.88098	8.57563	7.80671	7.61943	7.77719	8.07503	8.15952	7.91873	8.62685	7.2038	8.04731	7.6991	7.71935	7.67474	7.53409
ENSG00000177191	B3GNT8	protein_coding	4.81847	4.04471	4.21868	3.77357	2.71443	3.31645	2.96612	3.12902	2.74606	4.0584	4.01292	3.70153	3.93207	3.34891	4.03322	4.06698	2.96034	3.89133	3.92783	4.09186	4.01902
ENSG00000237172	B3GNT9	protein_coding	7.60042	6.68673	7.47327	7.29973	6.79399	6.59475	6.68474	6.64637	7.42606	7.32574	7.19273	6.60826	6.55391	6.34825	6.54635	6.79004	6.25597	6.72211	6.5154	6.49181	6.56722
ENSG00000175711	B3GNTL1	protein_coding	5.55359	5.49105	5.6457	7.36058	7.4623	7.29446	7.47136	7.4074	7.37618	7.32648	7.40464	7.146	6.66819	6.72715	6.53101	6.75399	6.82108	6.88826	6.67373	6.90421	6.826
ENSG00000135454	B4GALNT1	protein_coding	2.60993	1.77853	2.97539	3.14995	4.08685	4.43176	4.31378	4.72449	4.06886	4.01102	4.37768	3.83745	3.82816	2.91583	3.79841	3.15694	3.08182	3.03352	2.52567	2.7693	2.71102
ENSG00000167080	B4GALNT2	protein_coding	0	0	0.198347	3.1458	3.31594	3.13903	2.96508	2.35746	3.64439	3.05135	2.65039	2.78385	2.29902	2.00391	2.07525	3.27411	2.74027	2.94638	3.08533	2.83433	2.76148
ENSG00000139044	B4GALNT3	protein_coding	6.53707	6.12709	6.69093	6.97345	7.35137	7.38052	7.27937	7.12712	6.8042	6.40404	6.62857	5.78573	6.38973	6.59587	6.64872	6.05165	6.414	6.28072	6.15233	6.28587	6.37111
ENSG00000182272	B4GALNT4	protein_coding	8.66286	8.56271	8.79123	6.06019	7.30555	7.5252	7.7407	7.61087	6.63285	6.97749	6.93024	7.09036	6.9532	6.70103	7.07265	6.79998	6.31508	6.81931	6.8653	6.92537	6.89195
ENSG00000086062	B4GALT1	protein_coding	7.59843	6.82414	7.30104	8.8726	8.39797	8.44951	8.61306	8.1364	8.74031	8.6365	8.34807	8.06927	7.95031	7.95678	8.01339	8.16822	8.16928	8.21788	8.31787	8.31245	8.3386
ENSG00000117411	B4GALT2	protein_coding	8.86111	8.32859	8.63997	7.169	7.99908	8.17828	8.3554	8.27944	7.87567	8.18559	8.30032	7.53468	7.43593	7.50962	7.32639	7.86925	7.86685	7.96547	8.03718	7.86593	7.85614
ENSG00000158850	B4GALT3	protein_coding	8.15873	7.37621	8.15396	8.53861	7.82272	7.73007	7.85047	7.66228	8.49397	8.54632	8.54707	6.96077	7.01797	7.09958	6.77898	7.13435	7.39178	7.14323	7.24083	7.27685	7.24583
ENSG00000121578	B4GALT4	protein_coding	5.81878	5.69028	6.15021	7.80177	7.39059	7.21603	7.05507	7.39223	7.3984	7.14458	7.41467	6.96643	6.51444	6.52508	6.42555	6.59851	6.62262	6.61958	6.70045	6.72886	6.72315
ENSG00000158470	B4GALT5	protein_coding	9.20493	8.70862	9.06018	8.70389	8.45422	8.23529	8.01075	8.32557	8.17772	8.24957	8.21479	7.60188	7.3559	7.48084	7.51914	7.89075	7.88792	7.87532	7.85926	7.63585	7.85433
ENSG00000118276	B4GALT6	protein_coding	7.37883	7.0576	7.31226	5.04559	4.71957	4.8472	4.32094	4.65146	4.86927	4.5202	4.24845	4.50381	4.51803	4.04534	4.70165	4.38106	4.42036	3.91136	3.86127	4.2989	4.07006
ENSG00000027847	B4GALT7	protein_coding	6.20244	5.88371	6.19286	7.08194	7.29482	7.17833	7.57479	7.31322	7.2089	7.36462	7.4604	7.11253	6.87082	6.76697	6.75675	6.86951	6.73099	7.00198	6.83444	6.88162	6.87662
ENSG00000174684	B4GAT1	protein_coding	8.22315	7.50294	8.07052	7.15559	7.04903	7.39145	8.08249	7.53776	7.21724	7.82023	7.61571	6.72674	6.477	6.64634	6.52849	7.20685	7.19845	7.31799	7.34081	7.27564	7.45615
ENSG00000108641	B9D1	protein_coding	6.94547	6.02528	6.79478	6.39604	6.00263	6.15436	6.46042	6.55819	6.52312	6.56949	6.84579	5.84416	5.66366	5.48728	5.58393	5.67428	6.01087	5.88195	5.97378	6.04486	5.99082
ENSG00000123810	B9D2	protein_coding	4.85612	4.93053	5.15901	5.21767	4.9633	4.88004	4.80925	4.76338	5.19307	4.633	4.13616	4.65774	4.38904	3.92487	4.80357	4.89391	4.66862	4.60056	4.60191	4.39774	3.97719
ENSG00000164929	BAALC	protein_coding	4.00095	3.27493	3.97405	0	0.834388	1.5205	0.774429	0	0.572424	0.559811	0.961556	0	0.255392	0	0.241072	1.79085	0	0	0.0812328	0.227562	0
ENSG00000136881	BAAT	protein_coding	1.03993	0	1.55998	1.65843	0.943282	1.24889	0	1.11672	1.10294	0.355416	0	0.17195	1.18009	0	0.317774	0.0861884	0	0	0	0	0.0971202
ENSG00000105393	BABAM1	protein_coding	9.16597	8.50969	9.10879	9.40853	9.79647	9.78522	9.82143	9.53843	9.65983	9.52803	9.55248	8.65547	8.61662	8.64669	8.38668	8.7767	8.71515	8.90891	8.8118	8.87242	8.81648
ENSG00000158019	BABAM2	protein_coding	7.1881	6.17738	6.87311	7.05509	6.99237	6.92134	7.07082	7.1043	7.09101	7.07053	7.19279	6.1584	6.17057	6.40543	6.04663	6.3153	6.35225	6.41651	6.39908	6.44054	6.34887
ENSG00000186318	BACE1	protein_coding	6.19831	6.34802	6.22045	6.29953	6.20821	5.93579	6.16287	5.88303	5.88668	6.2589	5.83745	6.14321	6.09723	5.899	6.03677	6.10164	6.39642	6.48108	6.53686	6.32972	6.33465
ENSG00000182240	BACE2	protein_coding	5.25412	4.80555	4.93317	3.02057	3.55052	3.55505	4.01565	4.23405	3.22985	3.501	3.78335	2.84776	3.54013	3.6943	3.49478	3.50451	3.20883	3.77524	3.64427	3.33853	3.59606
ENSG00000156273	BACH1	protein_coding	6.18557	6.33128	6.17296	5.66387	5.36652	5.62766	5.26952	5.1819	5.50072	5.30492	5.29477	5.86147	5.99775	5.98064	6.07522	5.8044	5.88951	5.96548	6.1006	6.04181	6.03978
ENSG00000112182	BACH2	protein_coding	3.27585	3.07501	3.45758	2.02879	2.86493	3.70181	3.7822	3.49194	4.0874	3.51693	3.21918	3.00329	4.17181	4.31133	4.06698	3.62334	2.41513	3.51817	3.62109	3.31535	3.1197
ENSG00000002330	BAD	protein_coding	7.19615	6.65965	7.39581	7.92353	8.12905	7.78533	7.78885	8.05158	7.80139	7.63979	7.50868	7.22336	7.20884	6.98772	7.10322	7.15685	6.87413	7.29012	7.06831	7.1489	7.15883
ENSG00000107262	BAG1	protein_coding	5.64633	5.2578	5.88438	5.85712	5.9684	6.30792	5.91599	6.01855	5.68551	6.10003	6.02676	5.63396	5.45881	5.68063	5.85538	5.38957	5.33537	5.3017	5.37049	5.3727	5.32521
ENSG00000112208	BAG2	protein_coding	6.19203	5.29764	6.18947	5.56775	6.34721	6.39318	6.03182	5.99362	6.16248	5.85997	5.74486	5.0289	5.19914	5.2732	5.31269	4.92659	4.63985	4.64884	4.68535	4.72064	4.651
ENSG00000151929	BAG3	protein_coding	7.63225	6.62064	7.29915	8.58303	8.20709	8.12332	8.01251	8.11786	8.12559	8.09962	8.20166	7.41245	7.40426	7.7206	7.86313	7.14812	7.28488	7.63383	7.56311	7.65136	7.49935
ENSG00000156735	BAG4	protein_coding	7.33442	7.16218	7.30959	6.94885	7.17727	7.45153	7.36157	7.24766	7.34331	7.29929	7.1076	7.10347	6.97048	7.3427	7.20679	7.14566	7.2461	7.24463	7.31716	7.37329	7.4214
ENSG00000166170	BAG5	protein_coding	7.25036	6.57697	7.16181	7.55347	7.25276	7.30713	7.14757	7.33341	7.44204	7.16963	7.18105	6.98437	6.77401	6.9494	6.88795	6.78604	6.71431	6.39937	6.67251	6.66232	6.59172
ENSG00000204463	BAG6	protein_coding	10.4086	9.83847	10.1886	10.1245	10.2867	10.2096	10.3194	10.1968	10.1514	10.18	10.1822	9.80164	9.69353	9.69291	9.62826	9.891	9.98255	10.0314	9.98295	9.98577	9.9954
ENSG00000266074	BAHCC1	protein_coding	1.76168	2.19884	1.36087	1.15097	2.35085	2.32674	3.01007	2.99211	1.24583	2.26138	2.43921	1.94312	2.25611	1.27355	2.24179	2.41014	2.66095	2.06854	2.92698	2.17384	2.58818
ENSG00000140320	BAHD1	protein_coding	8.36885	7.8624	8.37593	7.94724	7.48178	7.56236	7.57613	7.46463	8.13375	7.96062	7.75207	7.57105	7.68835	7.32335	7.50888	7.14064	7.55084	7.62127	7.52486	7.59958	7.66634
ENSG00000175866	BAIAP2	protein_coding	5.06359	4.81034	5.09255	6.02892	5.9161	5.85913	5.80098	5.96487	5.89981	5.83628	5.87413	5.67939	5.85612	6.0808	6.07569	5.29279	5.55485	5.67512	5.48436	5.48211	5.65536
ENSG00000006453	BAIAP2L1	protein_coding	7.9436	7.58136	7.7949	7.50918	7.21838	7.17599	7.45557	7.16096	7.47839	7.55119	7.35117	7.36208	7.30807	7.43545	7.09886	7.16844	7.74473	7.34871	7.42812	7.26895	7.41248
ENSG00000128298	BAIAP2L2	protein_coding	6.07049	5.56599	5.96478	5.97892	6.68481	6.21678	5.88515	5.96408	6.5991	5.85375	6.1406	5.69381	5.23702	5.17243	5.24376	5.49237	5.38523	5.71687	5.18486	5.7847	5.73477
ENSG00000007516	BAIAP3	protein_coding	5.96775	5.12562	6.04212	6.36569	6.59505	6.47413	6.72851	6.66864	6.46777	6.63563	6.5983	6.27517	6.3668	6.20049	6.09964	6.04923	6.01882	6.06204	6.16857	6.24382	6.07265
ENSG00000030110	BAK1	protein_coding	8.4797	7.64888	8.58502	9.93284	10.7517	10.7954	10.9836	11.1174	10.0411	10.5868	10.5495	9.67541	9.55806	9.636	9.6672	9.6667	9.6704	10.0005	9.94074	9.83438	9.91798
ENSG00000095739	BAMBI	protein_coding	6.82694	6.63088	7.05671	8.54482	7.77073	7.76395	7.09088	7.52582	7.81481	7.62583	7.87623	7.4146	7.56568	7.52184	7.83197	7.93967	6.69652	7.26988	6.98776	7.10955	6.94368
ENSG00000175334	BANF1	protein_coding	11.721	9.73313	11.3908	11.7841	12.1234	11.9349	11.9478	11.9835	11.8427	11.8513	11.9391	9.6731	9.49866	9.58081	9.51422	9.85666	9.87741	9.97811	9.8588	9.8586	9.9607
ENSG00000153064	BANK1	protein_coding	1.96819	1.20613	2.21856	0.200008	0.421562	0.203971	0.759428	0.515715	0.396811	0	0.206605	0	0.441403	0	0	0.031998	0	0	0	0	0
ENSG00000172530	BANP	protein_coding	5.67976	5.75832	5.56448	6.08281	6.20461	5.9725	5.93565	6.08794	6.02086	6.04228	5.98942	6.15379	5.9052	5.94419	5.94949	5.30736	6.19279	6.0105	5.89076	5.9416	5.90961
ENSG00000163930	BAP1	protein_coding	8.78837	8.25762	8.69798	8.82022	8.95801	8.93277	9.12405	8.91025	8.76327	8.95314	8.90269	8.56547	8.30276	8.40107	8.46935	8.42981	8.49149	8.61141	8.48294	8.52314	8.54991
ENSG00000138376	BARD1	protein_coding	6.12467	6.23961	6.12171	7.79944	7.52129	7.20711	7.26241	7.16069	7.38881	7.16902	7.20868	7.58936	7.35492	7.28581	7.19321	7.30188	7.57744	7.45006	7.47014	7.37439	7.3922
ENSG00000125492	BARHL1	protein_coding	0.555294	0.435324	0.75951	0	1.06625	1.56469	0	0	0	0.581796	1.57787	0.999035	0.322678	1.23702	2.30836	1.3987	1.68798	1.72006	1.14852	0	1.0877
ENSG00000143032	BARHL2	protein_coding	0.523835	0	0	2.76783	3.88476	3.40411	3.51256	3.23199	3.32777	3.07224	2.90292	2.48315	0.806794	2.13617	1.52944	2.75728	2.75706	2.61921	1.85503	2.06847	2.98686
ENSG00000131668	BARX1	protein_coding	3.61081	2.94672	3.66269	6.8715	8.18732	9.04113	9.39588	9.50549	8.87089	9.88915	9.9011	8.19065	8.03421	8.32476	8.14511	5.91009	7.83773	8.09518	7.9784	7.87336	8.14342
ENSG00000043039	BARX2	protein_coding	0	0	0	2.24624	1.43783	1.72001	1.11305	0.78353	2.15527	2.79689	2.62511	0	0.667495	0.259907	0.331246	0	0.518227	1.39503	2.41933	0.902699	1.57002
ENSG00000176788	BASP1	protein_coding	10.9304	9.6699	10.7918	10.8346	11.0884	10.8541	10.6165	10.7282	10.032	9.52351	9.57085	9.13991	8.92636	8.82913	8.98275	8.7094	8.99059	9.1307	9.04754	9.11432	9.06126
ENSG00000156127	BATF	protein_coding	0	0	0	3.60733	0	0	0	0	0	0	0	0	0.36103	0.27537	0.346709	0.437051	1.72634	0	0.18687	0	0.126055
ENSG00000168062	BATF2	protein_coding	4.68896	3.87274	4.93345	2.19225	2.86713	1.57954	2.33124	2.62252	2.85179	2.51309	2.59474	2.02141	0.345054	1.67443	0.745771	2.15804	1.44732	2.52005	2.28637	2.46923	1.52512
ENSG00000123685	BATF3	protein_coding	2.99389	2.00467	3.1229	5.38883	5.97937	6.50895	5.98667	6.31501	5.00197	4.94721	5.09343	4.62149	4.53588	4.689	5.00698	3.96804	3.92975	4.38894	4.17729	4.16187	3.8665
ENSG00000087088	BAX	protein_coding	9.62312	8.64564	9.91301	10.3053	10.6179	10.6586	11.032	11.0791	10.3202	10.9263	10.92	9.2629	9.0999	9.20568	8.87885	9.26858	9.36554	9.65002	9.55092	9.51886	9.50495
ENSG00000198604	BAZ1A	protein_coding	6.49434	5.87877	6.69242	6.2793	7.00194	6.86131	6.94491	6.44715	5.6981	6.11387	5.83071	5.2406	5.70962	5.59812	5.58904	5.26741	5.96407	5.85587	5.65422	5.6903	5.64742
ENSG00000009954	BAZ1B	protein_coding	8.73546	8.37632	8.68088	9.06151	9.2572	9.17463	9.27474	9.17261	8.9613	9.02374	8.8875	8.71688	8.63384	8.71094	8.67721	8.39451	8.80484	8.75236	8.7667	8.77169	8.71478
ENSG00000076108	BAZ2A	protein_coding	8.73813	8.45664	8.65971	8.4221	8.22965	8.29481	8.2402	8.10124	8.5173	8.25602	8.06163	8.21294	8.08999	8.00144	8.12175	7.92227	8.5291	8.29925	8.22476	8.30261	8.31529
ENSG00000123636	BAZ2B	protein_coding	5.1085	5.1137	5.06681	3.54219	2.71396	2.82437	2.12559	1.82485	3.84337	3.24947	3.07534	3.45784	3.64151	3.20297	3.43065	3.06643	2.97934	3.13298	2.9391	3.11458	2.71204
ENSG00000105327	BBC3	protein_coding	6.23969	6.12084	6.70616	8.49929	8.59207	8.65979	9.09459	9.03809	8.58464	9.22236	9.17149	8.61408	9.02488	9.26859	8.86568	8.69	8.52278	9.16632	9.14418	8.92042	9.07913
ENSG00000214413	BBIP1	protein_coding	4.63477	3.85053	4.72761	3.2221	3.80366	3.56425	3.81832	3.3757	3.57798	3.81945	3.60917	2.852	3.12984	3.25991	2.71591	3.08455	2.7504	2.57303	3.11001	2.82964	2.79865
ENSG00000119636	BBOF1	protein_coding	4.56322	4.33664	4.51411	3.68428	3.83821	4.51051	4.05741	4.33106	3.76765	4.04967	4.24817	3.32925	3.4364	3.38469	2.67362	3.97809	3.51791	3.95604	3.95739	3.92315	3.91763
ENSG00000129151	BBOX1	protein_coding	0.446946	1.76531	1.05102	0.455014	0.509057	0.463282	0	0	0	0	0	0	0	0	1.25983	0	0	0	0	0	0
ENSG00000174483	BBS1	protein_coding	6.20324	5.44672	6.00987	5.50013	5.21141	5.36377	5.67864	5.55691	5.68497	5.61994	5.63236	5.42616	5.28096	5.00266	5.12263	5.13939	5.35114	5.24394	5.15643	5.27698	4.97956
ENSG00000179941	BBS10	protein_coding	6.16867	5.33811	6.2949	3.90476	3.98096	4.09522	3.0873	3.67243	4.5847	3.97704	3.8761	2.57989	3.11855	2.72477	3.49125	3.01769	3.42727	3.21759	2.63627	3.56021	3.09003
ENSG00000181004	BBS12	protein_coding	4.12354	3.42013	4.01835	4.33435	3.64926	3.63481	3.55488	2.83913	3.97639	3.62215	3.77432	3.22134	3.05956	3.24692	3.58956	2.79855	2.92737	2.97152	3.15842	3.47651	2.14651
ENSG00000125124	BBS2	protein_coding	6.21126	5.32651	6.09604	6.38348	6.54235	6.63426	6.91364	6.7311	6.61481	6.75162	6.70141	5.99396	5.68745	5.80414	5.68943	6.23478	6.24078	6.24641	6.10914	6.06231	6.11458
ENSG00000140463	BBS4	protein_coding	6.83336	6.22335	6.74395	5.80336	6.15227	5.92681	6.29107	6.16926	5.97498	6.19226	6.07393	5.67418	5.35056	5.31482	4.87299	5.84669	5.80929	5.63004	5.80144	5.59924	5.75374
ENSG00000163093	BBS5	protein_coding	3.67574	2.92091	3.25363	5.67361	5.76626	5.21686	5.50339	5.52339	5.64172	5.80083	5.54873	3.37682	3.25187	2.53818	2.85053	3.52583	3.41235	3.278	3.54484	3.6809	3.45299
ENSG00000138686	BBS7	protein_coding	5.68892	5.17281	5.77816	5.01824	5.03284	5.30902	5.62882	5.16952	5.42264	5.28666	4.84887	4.64592	4.60985	4.79672	4.69221	5.01635	4.9463	4.88152	4.98693	4.9313	4.65918
ENSG00000122507	BBS9	protein_coding	4.51162	3.96718	4.74966	3.74291	4.31097	4.29838	4.74853	5.71606	4.0481	4.26197	4.87787	3.68871	4.20529	4.10922	3.91752	4.00786	3.71844	4.26134	4.35513	4.02815	4.0993
ENSG00000114439	BBX	protein_coding	6.57298	6.32728	6.30816	6.00862	5.85761	6.22709	6.37243	6.33648	6.66203	6.62705	6.5136	6.07191	5.97822	5.81482	5.6698	6.0381	6.37529	6.42362	6.41854	6.43265	6.51377
ENSG00000187244	BCAM	protein_coding	9.02519	8.09941	8.73123	6.43843	6.97833	6.82194	6.78213	7.08392	6.3807	6.28752	6.28989	5.78644	5.88053	5.60139	5.6252	6.00819	6.47738	6.50519	6.64675	6.55059	6.66297
ENSG00000132692	BCAN	protein_coding	5.11328	4.58913	5.61323	3.32363	3.98897	4.69312	3.93482	4.71203	4.63696	4.62313	4.85761	3.42127	4.24868	4.70951	4.0088	3.2467	2.17341	3.17574	3.65948	3.61678	3.22521
ENSG00000075790	BCAP29	protein_coding	4.92454	4.27037	4.8558	5.35314	4.86513	4.60954	4.18674	4.08848	4.75613	4.64274	4.34692	3.88909	3.96019	3.8104	3.96146	3.92204	4.24488	3.9093	3.90632	3.83506	3.81636
ENSG00000185825	BCAP31	protein_coding	8.73124	8.45835	8.90816	10.3457	10.1815	10.2973	10.179	10.2248	10.3392	10.106	10.3427	9.56467	9.47357	9.60957	9.75082	9.4145	9.49275	9.83717	9.71591	9.77862	9.7912
ENSG00000050820	BCAR1	protein_coding	8.468	8.05504	8.41837	7.33095	7.24326	7.2072	7.32771	7.29842	7.08872	7.19195	7.3566	6.96364	6.90506	6.82873	6.9398	6.86079	6.78228	6.86457	6.8563	6.82158	6.77967
ENSG00000137936	BCAR3	protein_coding	4.93009	4.70974	4.96158	4.06296	4.36378	4.86713	4.94183	4.60145	4.6049	4.86048	4.25153	3.80578	5.03252	4.45382	5.06305	4.96495	4.48618	5.09161	5.15269	4.55723	4.71954
ENSG00000262117	BCAR4	lincRNA	0	0	0	5.79053	2.04972	0.767741	2.39884	0	2.61507	1.27846	0	0	0	0	1.41461	0	2.5312	1.434	1.99174	2.81614	3.51589
ENSG00000064787	BCAS1	protein_coding	1.27562	0.332714	1.38591	0.152651	0.172948	0	0.604067	0	0.439814	0	0.548187	0	0	0	0.205747	0.103444	0	0	0	0	0
ENSG00000116752	BCAS2	protein_coding	8.83849	7.79728	8.69674	9.39586	9.4273	9.36252	9.19083	9.39623	9.18296	8.95429	9.08962	7.88165	7.62844	7.96119	8.12532	7.6841	7.85219	7.8213	7.76266	7.92164	7.74476
ENSG00000141376	BCAS3	protein_coding	4.74561	4.28286	4.50944	4.57332	4.8331	4.28743	4.55702	4.87602	4.49751	4.71394	5.15448	4.30563	4.24928	4.07776	4.17607	4.37571	4.20595	4.54123	4.48534	4.3773	4.42453
ENSG00000124243	BCAS4	protein_coding	5.81918	6.1331	5.91625	4.46499	4.80465	5.19705	5.51477	5.45364	5.37606	5.9727	5.91006	4.99777	4.98151	5.09029	4.7424	5.60124	5.72367	5.84233	5.85674	5.72329	5.89638
ENSG00000060982	BCAT1	protein_coding	9.02566	9.09842	8.98849	7.71796	7.42299	7.37815	7.11479	7.41974	7.50145	7.40609	7.4225	7.46276	7.11541	7.28952	7.05696	7.29516	7.46212	7.72164	7.72923	7.69363	7.66715
ENSG00000105552	BCAT2	protein_coding	7.49689	6.7413	7.63328	4.55304	4.10919	4.4395	4.43083	3.95387	4.48293	4.01608	3.95829	3.22819	4.52584	3.53534	4.00628	3.49998	3.67964	4.03148	4.02153	4.0082	4.13522
ENSG00000107949	BCCIP	protein_coding	8.22945	7.14706	8.14615	8.23529	8.19678	8.18448	8.14857	8.3553	8.04228	8.13582	8.24586	7.36085	6.98847	7.1588	7.18401	6.87141	7.0756	7.06048	6.99523	7.14951	7.11405
ENSG00000186666	BCDIN3D	protein_coding	4.14682	3.31358	4.27892	4.32514	4.07082	3.40576	3.4577	4.48806	3.56007	3.24146	3.55529	3.3949	2.76036	3.53031	3.87728	3.1445	2.59133	2.128	2.44181	3.21468	2.381
ENSG00000114200	BCHE	protein_coding	4.65398	4.15608	4.2522	0	0	0	0	0	0	0	0	0	0	0	0	0	0	0	0	0	0
ENSG00000248098	BCKDHA	protein_coding	8.95277	7.96845	8.54861	8.18389	7.87871	7.99488	8.46757	8.3167	8.72936	9.04091	9.09182	7.31973	7.31148	7.27777	7.05133	7.61401	7.83598	8.11148	7.90568	7.92314	8.10978
ENSG00000083123	BCKDHB	protein_coding	6.50618	6.26827	6.53872	4.3112	3.31663	3.9698	4.28336	3.99239	4.31277	4.70686	4.90913	3.55955	3.65411	3.31211	3.38345	3.66142	4.26557	3.86227	4.16221	4.00737	4.03726
ENSG00000103507	BCKDK	protein_coding	9.0756	8.16313	8.96151	8.08271	8.35783	8.58696	9.06478	8.77124	8.80651	9.22855	9.25997	7.82913	7.62845	7.53604	7.57778	7.98867	8.15192	8.66624	8.55816	8.49273	8.59228
ENSG00000142867	BCL10	protein_coding	6.08013	5.48459	6.02056	6.44397	6.3584	6.31096	6.11291	6.49023	6.38833	6.18494	6.3121	5.90582	5.77016	6.03087	5.66611	5.68529	6.04188	5.83209	5.97619	5.94281	5.98071
ENSG00000119866	BCL11A	protein_coding	4.87279	4.99589	4.85935	3.80096	4.13826	4.48527	4.59804	4.23744	4.53062	4.45723	4.34959	4.41419	4.34505	4.45892	4.2958	3.2683	3.84535	3.63711	3.67785	3.76637	3.84151
ENSG00000127152	BCL11B	protein_coding	4.12708	4.2044	4.18508	3.6884	4.42884	4.80861	5.34336	4.96273	4.86637	5.26764	5.17205	5.63957	5.22711	5.29936	5.29645	5.18541	5.25424	5.80362	5.84795	5.85201	5.80869
ENSG00000171791	BCL2	protein_coding	3.01315	2.57763	3.35121	1.00687	0.696272	0.637057	0	0.642476	0.499104	0.402592	0.487522	0	0	0.0705689	0.141908	0	0	0	0	0	0
ENSG00000140379	BCL2A1	protein_coding	0	1.6243	0	1.06549	0	0	0	0	0	0	0	0	0.511652	0.425992	1.49733	2.17264	1.87696	0.10168	1.92245	0.898859	2.86164
ENSG00000171552	BCL2L1	protein_coding	8.43379	7.5842	8.48652	9.2663	9.20822	9.34298	9.24516	9.21361	9.37432	9.15426	8.98371	8.23002	8.41644	8.62015	8.38685	8.64507	8.58866	8.4523	8.44721	8.33498	8.42795
ENSG00000137875	BCL2L10	protein_coding	0	0	0	3.50972	3.77049	3.13444	1.05362	3.58601	3.75864	3.72268	3.9396	3.01557	1.85378	2.93805	2.83946	2.25173	0.80405	1.76574	2.26459	0.240989	0.618807
ENSG00000153094	BCL2L11	protein_coding	6.13134	6.0321	5.9865	6.64539	6.97543	6.72022	6.58611	6.44415	6.70671	6.78448	6.50725	6.70747	6.62186	6.60033	6.45845	6.40837	6.43847	6.65549	6.7151	6.78076	6.69722
ENSG00000126453	BCL2L12	protein_coding	9.82642	8.69365	9.7761	9.64687	9.57852	9.68457	9.6805	9.84198	9.70998	9.70406	9.90915	8.31145	8.22939	8.2817	8.37404	8.20088	8.39539	8.38878	8.36365	8.50928	8.47206
ENSG00000099968	BCL2L13	protein_coding	6.89283	6.60557	6.84144	6.6486	6.61096	6.6404	6.88988	6.69362	6.98633	7.18064	6.97525	6.07932	6.01941	6.13071	6.08582	6.33697	6.21024	6.33599	6.46778	6.46094	6.44467
ENSG00000121380	BCL2L14	protein_coding	1.92624	1.18191	2.87374	1.73267	1.8684	1.18755	1.41434	2.99496	1.71504	0.945599	3.33164	0.713199	0.899339	0.983604	0.206946	0.782715	0.586572	0	0	0	0
ENSG00000188761	BCL2L15	protein_coding	0.135383	0	0.195614	0	0.426418	0.780838	0.83191	0.195524	0.513735	0.272844	0.391807	0	0	0.152418	0	0	0	0	0	0	0
ENSG00000129473	BCL2L2	protein_coding	7.14956	6.3491	7.27918	5.3076	4.20334	4.23413	4.29496	3.38594	5.22695	5.65159	5.17005	4.8353	5.53602	4.74314	5.18845	5.40905	5.84618	5.6179	5.86011	5.66199	5.86786
ENSG00000258643	BCL2L2-PABPN1	protein_coding	10.8201	10.2378	10.7927	10.6717	10.5195	10.4898	10.5219	10.4612	10.5423	10.5383	10.6016	9.91536	9.83957	9.90894	9.95944	9.77298	9.97823	9.80156	9.8644	9.91541	9.84523
ENSG00000069399	BCL3	protein_coding	4.6441	3.78079	4.42554	7.52421	7.72521	7.53574	7.33547	7.13457	7.94546	7.60277	7.32734	6.83305	6.46924	6.68784	6.44864	6.46796	6.90195	7.40854	7.29822	7.05808	7.18644
ENSG00000113916	BCL6	protein_coding	4.93289	4.56457	4.76248	3.80001	3.09631	4.2773	4.06834	4.26567	4.74004	4.72022	4.9071	3.81952	3.95052	4.41825	3.5023	3.94958	3.90702	4.21628	3.95252	3.8783	4.12119
ENSG00000161940	BCL6B	protein_coding	6.76871	6.22951	6.61169	1.52625	1.85699	2.14205	2.38352	2.1112	3.70154	3.30397	3.50888	2.73623	2.99185	3.00241	2.76341	2.85375	3.35716	4.19963	3.8666	4.07567	3.8989
ENSG00000110987	BCL7A	protein_coding	6.16195	6.04982	6.16009	6.4268	6.80128	6.61577	6.76618	6.46707	6.14822	6.39589	6.26563	6.04514	5.93504	5.77018	6.10531	5.86712	6.311	6.35246	6.30091	6.21104	6.20432
ENSG00000106635	BCL7B	protein_coding	8.00393	6.66302	7.89078	8.52749	8.66334	8.39147	8.29559	8.18569	8.25038	8.28533	8.26235	7.18291	7.0129	6.95985	7.07093	7.10939	6.87244	7.13756	6.90323	7.06003	6.92291
ENSG00000099385	BCL7C	protein_coding	6.87	5.9085	6.92027	6.81184	7.14057	6.59833	6.75637	6.91598	6.22188	6.51769	6.76218	5.68513	5.65554	5.4316	5.76027	5.79973	5.88683	6.16584	5.97013	5.8959	6.10541
ENSG00000116128	BCL9	protein_coding	9.21273	8.55986	8.84856	8.95081	8.35341	8.37445	8.06327	7.94248	9.01492	8.75978	8.55535	7.91461	7.86109	7.61366	7.74012	7.4806	7.65307	7.57636	7.45006	7.58533	7.62845
ENSG00000186174	BCL9L	protein_coding	8.74743	8.27403	8.48424	8.99239	8.1066	7.7018	7.74446	7.80188	8.45042	8.26757	8.02959	8.37997	8.80572	8.50133	8.75573	8.27812	8.41212	8.70714	8.64253	8.59293	8.60304
ENSG00000029363	BCLAF1	protein_coding	8.44573	7.83788	8.3719	8.45615	8.45068	8.40333	8.04521	8.01279	8.20271	7.94077	7.75911	7.90307	7.626	7.74753	7.72491	7.69745	7.74064	7.52106	7.50474	7.64666	7.59504
ENSG00000173681	BCLAF3	protein_coding	3.94601	3.92894	3.96485	4.30295	4.14335	3.84866	3.68233	3.86923	3.98878	3.76721	3.93075	3.99814	4.10965	4.20795	4.07206	3.98807	4.07903	3.86318	3.90044	4.1384	4.06876
ENSG00000135697	BCO1	protein_coding	1.87268	1.26073	2.0678	0	0	0	0	0.57619	0	1.26802	0	0	0	0	0	0	0	0	0.23696	0	0
ENSG00000197580	BCO2	protein_coding	0.730324	0	0.133915	0.621344	1.724	0.498055	0.876563	1.35361	0.515787	0	0.876604	0.17192	0.665488	0	1.0662	0	0	0	0	0	0
ENSG00000183337	BCOR	protein_coding	7.72384	7.42704	7.50418	7.85251	7.29636	7.22945	6.70223	6.98247	7.28996	7.12421	6.58825	7.42181	7.01712	7.03894	7.26006	7.12857	7.08959	7.11573	7.0913	7.05083	6.99425
ENSG00000085185	BCORL1	protein_coding	5.34791	4.96651	4.76882	4.14424	2.66581	3.17818	2.53385	3.15773	4.34622	4.44096	4.43199	4.05132	4.53935	4.56917	4.35857	4.53942	5.31622	5.16139	5.16725	5.19574	5.39835
ENSG00000186716	BCR	protein_coding	8.26795	8.2494	8.17805	7.77863	7.89823	7.88158	7.9015	7.8373	7.62796	7.7351	7.68396	7.84032	7.539	7.66523	7.57518	7.60897	7.62867	7.79315	7.61408	7.73669	7.74639
ENSG00000074582	BCS1L	protein_coding	6.86039	6.26391	6.86173	7.785	7.94422	7.8656	7.76604	7.80779	7.69809	7.56865	7.69968	7.16621	6.92289	7.05483	7.30886	7.04839	7.0811	6.93215	6.71479	7.01054	6.86899
ENSG00000161267	BDH1	protein_coding	5.02944	4.39964	4.97045	4.54535	4.41855	4.71118	4.17429	4.28896	5.08097	4.91885	4.97029	4.76291	4.72422	4.60514	4.11942	3.96649	3.85052	4.20564	3.88296	4.09482	4.07054
ENSG00000164039	BDH2	protein_coding	5.9285	5.51903	6.2235	4.9446	5.10429	5.60319	5.18523	5.461	5.5224	5.49605	5.54066	4.37529	4.26343	3.97528	4.12358	4.75449	4.52182	4.52723	4.56732	4.53444	4.84559
ENSG00000100739	BDKRB1	protein_coding	0	0	1.07968	0	0	0	0	0	0	0	0	0.361551	0	0	0	0	0	0	0	0	0
ENSG00000168398	BDKRB2	protein_coding	1.68809	0.760747	1.96131	0.341362	0	0	0	0.254411	0.512235	0.186893	0.352084	0	0	0	0	0	0	0	0	1.11331	0.702633
ENSG00000176697	BDNF	protein_coding	4.00262	3.94492	4.13351	2.78703	2.79218	3.44428	2.22231	2.96753	3.43312	2.80602	2.75368	3.58606	2.72716	2.7388	2.04146	3.2098	2.68857	3.46078	3.51905	3.6881	3.72413
ENSG00000145734	BDP1	protein_coding	5.73066	5.95035	5.46909	6.15715	6.14708	6.19449	6.12218	6.02192	6.11184	5.86637	5.73906	6.43891	6.39575	6.62806	6.44427	6.27818	6.76598	6.26491	6.36715	6.33122	6.38034
ENSG00000166546	BEAN1	protein_coding	0.683611	0.388947	0.778821	1.3836	0.509696	0.171736	0.25367	0.921604	0.840449	0.329447	1.19008	0.893764	0.828842	0	0.677018	0.0303943	0.194147	0.41887	0.00260579	0.756617	0.456364
ENSG00000126581	BECN1	protein_coding	6.5273	5.84452	6.69264	7.46927	7.50839	7.59588	7.47014	7.45214	7.37616	7.51799	7.42203	6.86012	6.60818	6.72952	6.70489	6.8329	6.71045	6.707	6.62666	6.72242	6.69897
ENSG00000196289	BECN2	protein_coding	0.757396	0	0	2.17787	2.07649	1.95598	3.70521	2.34319	2.95494	3.82263	3.1746	3.69302	5.43375	5.96343	6.47955	3.76254	2.56639	4.32717	4.02693	3.96681	3.45154
ENSG00000183092	BEGAIN	protein_coding	3.9472	3.44333	3.56231	0.762003	2.74213	2.26003	2.08473	1.66825	2.50876	2.44531	2.00072	1.83928	1.91925	2.09663	2.01596	2.39581	1.44806	1.25774	1.74509	1.41749	1.56398
ENSG00000177324	BEND2	protein_coding	0.254559	0	0	0	0	0.2645	0.385148	0	0	0	0	0	0	0	0	0	0	0	0	0	0
ENSG00000178409	BEND3	protein_coding	7.56834	7.62525	7.54142	8.45043	8.2234	7.94029	7.41892	7.65358	7.85413	7.74922	7.4225	8.29019	7.75825	7.59546	7.73719	7.38712	7.47939	7.59875	7.32039	7.63664	7.52887
ENSG00000188848	BEND4	protein_coding	6.86501	6.80985	6.8192	5.30027	5.08182	5.48393	5.77372	6.01548	5.83685	6.07306	6.09695	5.97373	5.6583	5.40559	5.42415	5.91489	5.56032	5.9737	6.05492	6.02419	6.09899
ENSG00000162373	BEND5	protein_coding	5.46033	4.75877	4.97821	3.95441	3.66464	4.16899	3.26475	4.60989	4.39082	4.6103	4.80426	3.46289	3.79812	2.65357	2.46188	2.93073	2.979	3.06622	3.68055	3.93379	3.37872
ENSG00000151917	BEND6	protein_coding	3.33485	2.46258	3.44438	1.56265	2.63288	1.31997	1.33186	1.52711	1.91584	1.82004	1.12444	1.1194	1.34993	0.486664	1.83811	2.23331	0.130274	1.52492	1.05024	0	0.529994
ENSG00000165626	BEND7	protein_coding	3.14733	3.33597	2.92441	3.14457	2.93743	2.98043	3.08859	3.19686	3.14791	3.21975	3.27612	2.88305	3.8829	3.3349	3.43795	3.13401	2.44376	2.99447	3.45498	3.11033	3.29364
ENSG00000167995	BEST1	protein_coding	10.0212	8.97796	9.96001	10.6018	10.4621	10.6171	10.644	10.7368	10.6504	10.6915	10.8295	9.04705	9.23585	9.27736	9.43446	9.13948	9.42191	9.51213	9.54548	9.54013	9.58704
ENSG00000039987	BEST2	protein_coding	5.09343	4.07058	4.64144	1.25167	0.479247	1.46631	1.88018	1.99758	1.07224	1.94949	1.05141	2.20384	2.43438	1.93368	2.83509	1.5104	0.536647	1.2468	1.48261	0.23662	1.61444
ENSG00000127325	BEST3	protein_coding	0.176809	0	0	0.180308	0	0.183905	0	0.253799	0	0	0	0	0	0	0	0	0	0	0	0	0
ENSG00000142959	BEST4	protein_coding	3.67299	3.39459	4.09048	2.32217	3.5079	2.79556	2.46435	3.8741	2.0347	3.66487	4.07182	3.44874	3.50935	3.16066	3.49503	2.9073	3.90441	3.87197	3.60821	3.597	3.59631
ENSG00000105829	BET1	protein_coding	5.40817	4.49877	5.28182	5.522	5.23194	4.907	4.51832	4.94033	5.30658	4.82074	4.99311	3.95845	3.76945	3.86436	3.95676	3.91586	3.87172	4.0673	4.46976	4.08266	4.0199
ENSG00000177951	BET1L	protein_coding	7.88428	7.37573	7.80931	8.83118	8.74763	8.60052	8.74019	8.42761	8.7165	8.48029	8.67919	7.94609	7.81339	7.77631	7.62939	7.78705	8.07102	7.99758	8.06559	7.97425	8.10009
ENSG00000133169	BEX1	protein_coding	10.728	9.20067	10.7083	3.76994	4.96173	5.26892	5.86078	7.1679	5.67689	5.80166	7.70076	5.18656	4.97652	6.64829	6.6784	6.08649	4.40894	5.17423	5.4975	5.61526	5.80866
ENSG00000133134	BEX2	protein_coding	8.78396	7.7198	9.01413	7.08114	6.44285	6.55197	6.53445	6.29373	7.80926	7.40989	7.43583	5.84869	6.92598	7.33106	7.10896	6.77337	4.98789	6.60054	6.26887	6.59475	6.46238
ENSG00000166681	BEX3	protein_coding	11.7901	10.6572	11.9837	8.24724	8.01	9.09542	8.67803	9.2577	10.0609	9.34554	10.0474	7.86813	8.10007	8.07511	8.02826	8.21501	7.91659	8.69853	8.40164	8.59056	8.66923
ENSG00000102409	BEX4	protein_coding	9.37635	7.70202	9.35159	9.01406	8.54568	8.96648	9.01364	9.35088	9.75714	9.81972	10.1606	7.93356	7.93827	8.45528	8.36284	7.96539	7.9272	8.14845	8.1549	8.19411	8.17338
ENSG00000184515	BEX5	protein_coding	6.71111	5.32135	6.92977	0.948184	1.04306	1.53525	3.64932	3.37853	4.44476	3.65045	3.53429	1.21735	3.73739	1.77727	1.84861	0.353985	2.45062	2.18992	1.1038	1.25013	1.62795
ENSG00000103429	BFAR	protein_coding	7.87835	7.42013	7.85514	8.818	8.98675	8.75464	8.73753	8.71201	8.74202	8.61657	8.54897	8.2062	7.94672	7.9646	7.90614	8.26062	8.1819	8.29567	8.24773	8.33067	8.33892
ENSG00000125864	BFSP1	protein_coding	4.10366	4.00501	4.48234	3.00841	2.64563	2.7682	2.95133	3.07728	3.80561	3.5793	3.61176	3.37804	3.02361	3.27237	2.48573	2.66353	1.45032	2.26	2.41335	2.20918	2.35254
ENSG00000170819	BFSP2	protein_coding	0.518307	0	0	0.912839	2.33034	2.20352	2.3541	2.06644	2.25058	2.79611	4.23442	1.60118	0.831711	0.746052	2.40235	2.13013	1.19702	1.42174	1.87994	1.44131	0.0117743
ENSG00000242252	BGLAP	protein_coding	6.8821	5.98862	6.81579	5.73137	4.63186	4.81256	5.12322	5.02214	5.62723	5.80727	6.0176	5.1524	4.62805	4.67989	4.93566	4.55207	4.19499	4.21808	3.59139	4.01526	3.65611
ENSG00000182492	BGN	protein_coding	7.25259	5.80779	6.42883	3.10451	2.2937	1.35191	2.51646	2.27612	3.18449	3.27261	3.01491	4.78516	6.1677	5.27717	6.15338	4.06381	4.33037	5.46046	5.59499	4.85073	5.00074
ENSG00000180535	BHLHA15	protein_coding	6.31273	5.88124	6.26923	4.88864	3.94216	3.19923	3.0201	2.57594	2.55461	2.18876	1.75313	3.39263	3.38612	3.30046	3.88637	3.23975	2.75143	2.75376	3.21196	3.2879	3.51372
ENSG00000205899	BHLHA9	protein_coding	0	0.494554	0.792517	5.74608	6.08828	6.37016	6.22754	6.15475	5.69147	6.713	6.04491	5.59432	5.52487	5.26588	5.84871	5.68032	4.89017	6.00168	5.43014	5.69195	5.41995
ENSG00000198908	BHLHB9	protein_coding	5.66629	5.3734	5.67982	4.26403	4.54194	4.75704	4.98183	5.18608	5.30743	5.07768	5.75419	5.17693	4.88711	4.80145	4.62025	5.35696	4.59733	5.05859	4.87231	5.13048	5.20516
ENSG00000180828	BHLHE22	protein_coding	0	0	0	1.92633	0	0	0.521027	0.490236	1.31659	0.903571	1.29279	0.223384	0.547027	1.26872	1.70263	0.208012	0	0	0	0	0.312053
ENSG00000125533	BHLHE23	protein_coding	0	0.216613	0.673959	6.8416	7.03048	6.6111	7.134	6.35651	7.06934	7.61833	6.4025	7.39503	7.06975	6.58816	6.5815	6.90791	7.08398	7.60689	7.4844	7.43369	7.3366
ENSG00000134107	BHLHE40	protein_coding	6.33966	6.18129	6.23219	8.60586	7.85433	8.07264	8.4546	8.16953	8.66371	9.27167	8.51233	8.46349	8.99388	9.07815	8.7737	7.74173	8.57361	10.1733	10.2302	9.96605	10.1018
ENSG00000123095	BHLHE41	protein_coding	5.42706	4.82891	5.18854	2.84069	0.345414	0.569686	0	0.752772	2.33276	1.68295	2.06727	1.12073	0.30687	1.39114	1.0999	1.19025	0.8421	1.06682	1.45464	2.33793	0.87925
ENSG00000145692	BHMT	protein_coding	2.83969	2.08745	3.33485	6.31951	7.18102	7.07744	6.51308	6.74143	5.79151	5.97505	6.16059	5.50611	5.47361	5.05208	5.36766	5.54963	4.97642	5.14979	5.40636	5.4605	5.30373
ENSG00000132840	BHMT2	protein_coding	0	0	0	3.43091	4.5268	3.52258	3.63189	2.94768	3.18146	3.01744	2.82347	4.09886	4.52204	4.41621	4.38219	3.28612	3.27201	4.05067	3.57028	3.94878	3.16154
ENSG00000122870	BICC1	protein_coding	2.30751	1.45091	2.46562	0.761642	0.56182	1.09512	1.65992	1.58953	1.22188	2.00954	1.72427	0	0.939717	1.56455	1.55343	1.01574	0	1.24024	0.628054	0.954955	1.1522
ENSG00000151746	BICD1	protein_coding	5.65055	5.61237	5.61417	8.03421	7.37537	7.03991	7.03345	6.86303	7.65854	7.47943	7.4101	7.78922	7.93493	7.56865	7.57971	7.75336	7.46322	7.53149	7.45472	7.45357	7.47974
ENSG00000185963	BICD2	protein_coding	6.99347	7.16787	7.10021	7.51965	7.05109	6.85668	6.80615	6.76671	6.55327	6.63265	6.47853	7.07867	7.18092	7.28123	7.4235	7.38691	7.73462	7.35408	7.35888	7.32009	7.29951
ENSG00000135127	BICDL1	protein_coding	6.23344	5.75613	6.24598	6.28792	5.89613	5.23191	5.10336	5.36452	5.3912	5.20587	5.31515	4.91398	5.14673	4.89225	5.37613	4.87402	4.87066	4.78034	4.89063	4.78512	4.421
ENSG00000162069	BICDL2	protein_coding	5.59443	5.44817	6.2805	6.25531	6.76276	6.70669	7.08994	6.98975	6.60011	6.78935	6.85762	6.79461	6.3535	6.41223	5.95216	6.24388	5.99075	5.7528	5.9261	6.08128	6.14946
ENSG00000063169	BICRA	protein_coding	7.31985	6.99217	7.10719	7.20251	7.38816	7.13779	7.34856	7.21974	7.33093	7.19634	7.21125	7.07338	7.0788	6.89915	6.89992	6.85221	7.17178	6.98146	7.13927	7.05428	7.08966
ENSG00000112624	BICRAL	protein_coding	6.02689	5.96411	5.795	5.69681	5.58272	5.53621	5.26792	5.0869	5.64484	5.5778	5.02934	5.59125	5.39746	5.36448	5.22583	5.48536	5.67679	5.38604	5.58521	5.50243	5.63164
ENSG00000015475	BID	protein_coding	7.29626	6.47921	7.27079	4.45686	5.50951	5.74055	5.87687	5.68578	5.13445	5.22546	5.64819	4.35843	4.66377	4.23297	4.5378	3.96656	3.33247	4.44068	4.27487	4.1111	3.98273
ENSG00000100290	BIK	protein_coding	4.23858	4.72376	4.8115	6.43469	7.93295	8.35198	8.51783	8.79374	8.23683	9.03244	9.56793	7.599	7.92562	8.78308	8.45605	7.92529	5.9948	7.66393	7.7736	7.4811	7.68319
ENSG00000136717	BIN1	protein_coding	7.31919	6.84109	7.43275	9.04364	7.6766	6.14198	5.09103	5.17807	7.03932	5.35792	5.39985	5.95573	5.91754	5.3373	5.32446	4.99356	6.73472	5.71208	5.41418	5.44677	5.65325
ENSG00000110934	BIN2	protein_coding	0	0	0.410722	6.83301	6.16426	6.18321	6.54461	6.3972	6.06545	6.16172	6.4131	4.73165	5.66768	5.82368	5.82139	5.89655	5.68429	5.51365	5.70618	5.54031	5.75802
ENSG00000147439	BIN3	protein_coding	5.74121	5.40042	5.85314	6.1599	6.34784	6.25372	6.08226	6.34046	5.72996	6.15123	6.20213	5.7903	5.52311	5.32258	5.48653	5.71913	5.8206	5.63285	5.46895	5.56707	5.76089
ENSG00000110330	BIRC2	protein_coding	6.81195	5.96708	6.79075	7.03154	6.6427	6.44391	6.39175	6.53529	6.93875	6.81177	6.51384	5.94714	5.92483	5.79477	5.87254	5.90399	5.94221	5.79753	5.80581	5.94813	5.87153
ENSG00000023445	BIRC3	protein_coding	0.561778	0	0.337434	0.31389	0.50185	0.581532	0.958779	0.909139	0.828794	0.911883	0.588151	0	0	0	0	0	0	0	0	0	0
ENSG00000089685	BIRC5	protein_coding	9.68656	8.71031	9.72546	9.13657	9.48142	9.49636	9.22116	9.68619	9.30486	9.24675	9.32306	8.10747	7.94542	8.04485	8.27012	7.88942	8.05645	8.1807	8.05578	8.16613	8.16205
ENSG00000115760	BIRC6	protein_coding	6.19187	7.17999	6.16542	7.54035	7.17143	7.20053	6.84371	6.9079	7.25639	6.92546	6.59814	8.40553	8.35035	8.18804	8.14784	8.16581	8.49689	8.08056	8.13792	8.12376	8.12097
ENSG00000101197	BIRC7	protein_coding	1.10741	2.54096	2.61173	3.46213	2.51308	1.48847	1.50123	1.82982	2.58971	2.94836	2.22091	3.67583	2.42831	3.23574	2.1916	3.28194	3.63012	3.96587	4.25415	4.00817	3.90955
ENSG00000134897	BIVM	protein_coding	4.29033	3.95198	4.21761	4.20664	4.82789	4.59887	4.86752	4.16448	4.29208	4.51767	4.37488	4.17093	4.43183	4.14203	4.10557	4.18342	4.10295	4.6333	4.5876	4.39731	4.46156
ENSG00000270181	BIVM-ERCC5	protein_coding	6.34983	5.93212	6.42265	6.62149	6.56782	6.60867	6.49147	6.18805	6.67756	6.61732	6.70594	6.04861	6.12801	5.95354	5.94484	6.03518	6.31961	6.37987	6.41445	6.21995	6.22611
ENSG00000204960	BLACE	lincRNA	0.448197	0	0.343546	2.7181	1.6427	0.464572	0.657846	0	1.57531	1.54961	1.10804	4.0927	3.7118	3.45622	3.74995	4.84029	3.60762	4.30183	3.68965	3.62953	3.62883
ENSG00000166619	BLCAP	protein_coding	7.24695	6.4956	7.36684	7.43036	6.67557	6.6828	6.94337	6.91217	6.87259	7.18004	7.22601	6.54436	6.46192	6.62393	6.52717	6.3643	6.98776	6.6968	6.73224	6.67408	6.88756
ENSG00000136573	BLK	protein_coding	0.448826	0	0	0	0	0	0	0	0	0	0	0	0	0	0	0	0	0	0	0	0
ENSG00000197299	BLM	protein_coding	7.12935	6.56638	7.01325	6.25732	6.18466	6.06665	6.01657	6.01927	6.09819	6.18364	6.10719	5.54542	5.29993	5.55185	5.53216	5.42114	5.69123	5.43952	5.27515	5.47183	5.46351
ENSG00000108578	BLMH	protein_coding	8.22838	7.46944	8.21646	8.21999	8.37839	8.23022	8.09816	8.28776	8.17508	8.03217	8.0573	7.42672	7.17581	7.23166	7.18682	7.40384	7.5106	7.45318	7.3832	7.3944	7.44211
ENSG00000095585	BLNK	protein_coding	0.574958	0.90679	0	1.99987	0.651213	1.4787	1.73519	2.08762	0.846622	1.35284	1.6185	2.10793	1.43157	2.18242	1.85783	2.45513	2.19898	1.96914	1.45006	1.96562	2.08968
ENSG00000135441	BLOC1S1	protein_coding	9.19123	7.6494	9.15994	9.03502	8.90341	8.89987	8.94239	9.19499	8.88986	9.25233	9.33142	7.46491	7.08011	7.03978	7.06579	7.28805	7.33377	7.36348	7.24618	7.28342	7.26783
ENSG00000196072	BLOC1S2	protein_coding	6.76677	6.08175	7.03822	7.16482	7.59756	7.75752	7.8763	8.07632	7.44626	7.98328	7.89028	6.28046	6.28157	6.58025	6.50475	6.8101	6.65445	7.02966	6.75187	6.98156	6.82988
ENSG00000189114	BLOC1S3	protein_coding	5.96397	5.06177	5.98683	8.00754	7.6666	7.58038	7.58146	7.77388	7.69176	7.89182	7.96428	6.91843	6.91998	6.79163	6.97544	6.80755	6.9185	7.04794	6.99618	6.96993	7.04757
ENSG00000186222	BLOC1S4	protein_coding	7.81453	7.51411	7.81244	8.62918	8.46367	8.70603	8.80902	8.90504	8.71295	9.03942	9.0091	8.01722	7.91535	8.09908	8.02457	8.11052	8.15599	8.57076	8.35454	8.37249	8.42781
ENSG00000188428	BLOC1S5	protein_coding	6.18826	5.87354	6.10218	5.59653	5.54025	5.57577	5.70633	5.94151	5.91391	5.99742	5.84609	5.28738	5.17593	5.46878	5.28594	5.50291	5.7922	5.58153	5.58673	5.58462	5.75653
ENSG00000104164	BLOC1S6	protein_coding	6.8358	5.59192	6.88271	7.61876	7.27154	7.0242	6.75573	7.35217	7.75023	7.14333	7.22221	4.50607	4.15164	4.39646	4.5235	4.7192	4.51695	4.66089	4.85065	4.662	4.72606
ENSG00000106605	BLVRA	protein_coding	7.7165	6.71059	7.71089	2.70465	4.43369	5.61954	5.55373	5.80974	5.46797	5.14213	5.16212	2.44336	4.19585	4.30284	4.50346	3.98808	2.45424	3.78588	4.25873	3.41956	3.40145
ENSG00000090013	BLVRB	protein_coding	7.99303	7.41422	8.083	8.09038	8.04078	8.61515	9.18154	9.1957	9.10268	9.5687	9.55903	7.84272	8.21812	8.35126	7.80655	8.2725	8.44251	8.70618	8.59389	8.3387	8.50592
ENSG00000117475	BLZF1	protein_coding	5.51539	4.98689	5.59074	5.72521	4.79423	4.34313	4.58672	4.73181	5.09162	4.70218	4.49472	4.19764	4.17763	3.44345	4.55326	4.48314	4.11122	4.11914	4.09969	4.06441	3.89203
ENSG00000104081	BMF	protein_coding	6.74311	6.52589	6.5109	4.15164	3.17615	3.28335	3.26246	2.60626	3.14671	2.7141	3.37549	3.4476	4.14761	3.7221	3.92273	3.76643	3.03105	4.36358	4.90039	4.08979	3.80161
ENSG00000168283	BMI1	protein_coding	4.02412	3.0629	3.86022	7.51489	7.53201	7.17507	6.41928	6.95238	6.88612	6.6789	6.25833	6.96964	6.54782	6.45797	6.55837	6.15917	6.51057	6.26963	6.26963	6.35632	6.25743
ENSG00000168487	BMP1	protein_coding	5.20292	4.68433	5.20116	5.31415	5.76174	5.20085	5.77632	5.7106	4.58394	5.22645	5.05573	5.52465	5.58188	5.57047	5.94137	5.42701	5.24452	5.62207	5.64599	5.54726	5.52358
ENSG00000163217	BMP10	protein_coding	0	0	0	0	0.602338	0	0	0	0	0	0	0	0	0	0	0	0	0	0	0	0
ENSG00000130385	BMP15	protein_coding	0	0.0301603	0	0	0	0	0	0	0	0	0.849891	0	0	0	0	0	0	0	0	0	0
ENSG00000125845	BMP2	protein_coding	4.84627	4.58448	4.68788	7.0576	5.54179	4.06972	3.10514	4.52166	4.60407	4.67636	5.03366	6.56977	5.08565	3.86534	4.96771	2.96289	3.72348	4.3394	4.11126	4.66014	4.53232
ENSG00000138756	BMP2K	protein_coding	5.56864	5.46866	5.53346	7.37283	6.73663	6.51878	6.34664	6.53581	7.09837	6.75718	6.79985	6.59391	6.29342	6.17654	5.88885	6.71326	7.14399	6.58558	6.75763	6.82433	6.75514
ENSG00000152785	BMP3	protein_coding	0.197717	0	0.722795	0.201601	0	0	0	0	0	0	0	0	0	0	0	0	0	0	0	0	0
ENSG00000125378	BMP4	protein_coding	3.54766	2.64236	4.08719	6.14251	5.53794	6.24873	6.04611	6.01188	7.07157	6.568	6.74594	5.77167	5.49319	5.67671	5.25236	5.51902	5.89502	5.6307	5.45989	5.62474	5.5274
ENSG00000112175	BMP5	protein_coding	0	0	0	0	0	0	0	0	0	0	0	0	0	0	0	0	0	0	0	0	0
ENSG00000153162	BMP6	protein_coding	6.74701	5.4175	6.91754	6.63328	6.90387	6.65274	6.27602	6.35022	6.44465	6.41473	6.56984	4.74303	4.90317	5.02901	4.74526	5.00925	4.85849	5.08321	5.22524	5.16346	5.14273
ENSG00000101144	BMP7	protein_coding	5.6	4.94306	5.50167	3.10074	3.64739	5.05894	6.03567	6.50442	5.0639	6.3166	6.83062	3.70719	4.30546	4.0855	4.33844	5.30748	4.33878	5.48578	5.2905	5.13155	5.20068
ENSG00000183682	BMP8A	protein_coding	3.4804	3.93729	3.48458	3.90123	4.62515	4.50382	4.71015	5.10823	3.85401	3.83495	4.29507	4.30281	4.31314	4.45425	4.02964	3.81186	3.90522	3.15594	3.46704	3.27504	3.13829
ENSG00000116985	BMP8B	protein_coding	3.84296	3.22433	3.26609	2.31489	2.4116	2.33917	2.71945	2.35132	1.5923	1.90551	1.90468	3.16972	3.47425	3.18214	2.49164	2.64338	2.66963	2.74235	2.66622	2.36961	2.95688
ENSG00000164619	BMPER	protein_coding	0	0	0.114563	0.1562	0.334532	0.552978	0	0.220593	0.314347	0	0.774316	0	0.714462	0	0	0	0	0	0	0	0
ENSG00000107779	BMPR1A	protein_coding	6.969	7.07594	6.99098	5.20111	5.09048	5.93296	5.26861	5.82958	6.05054	5.48551	5.84426	5.29363	6.1137	5.94205	6.4061	5.53392	5.28375	5.52629	5.62931	5.5796	5.67148
ENSG00000138696	BMPR1B	protein_coding	2.31306	1.78124	1.81181	0.366805	0.220543	0.37367	0.535641	0.273973	0.944487	0.53602	0.378226	0	0	0	0	0	0	0	0	0	0
ENSG00000204217	BMPR2	protein_coding	5.49148	5.40923	5.28993	5.96041	5.60986	5.47627	5.48411	5.21578	5.58725	5.68703	5.33733	6.01533	5.97684	5.87582	5.88633	6.05068	6.07693	6.21656	6.27809	6.11578	5.96394
ENSG00000165733	BMS1	protein_coding	7.94222	7.52244	7.92559	7.63535	7.48521	7.72414	7.5953	7.53731	7.55185	7.60467	7.443	6.8878	6.8481	7.08514	6.999	6.86323	7.15151	6.98673	6.90292	6.95135	6.84046
ENSG00000164603	BMT2	protein_coding	4.94031	4.21395	4.62604	3.17442	2.48039	2.69282	2.98668	2.89607	3.14303	3.28998	3.14576	2.74301	3.38858	2.83344	3.41379	3.10204	2.94152	3.201	2.79939	3.03213	2.93788
ENSG00000102010	BMX	protein_coding	0	0	0	0.40389	0	0	0	0	0	0	0	0	0.338407	0	0	0	0	0	0	0	0
ENSG00000169594	BNC1	protein_coding	0.246849	0.563773	1.48042	2.01744	2.16313	1.81953	2.27705	1.24883	1.39103	0.83977	1.12679	0.346124	2.51526	2.29835	2.2253	1.23764	0.816433	1.75165	2.20985	1.46637	1.66361
ENSG00000173068	BNC2	protein_coding	5.23321	5.33964	5.03392	4.62825	4.47432	4.78712	4.63215	4.3185	5.09574	4.93522	4.61598	5.44317	4.84698	4.51996	4.42022	5.23083	5.07322	4.91965	5.02714	5.01796	5.13047
ENSG00000113734	BNIP1	protein_coding	5.16345	4.61815	5.26106	5.96368	6.27582	6.33162	6.28095	6.68241	6.1769	5.92488	6.05574	5.08896	5.1758	5.09014	4.95202	5.39992	5.42968	5.5676	5.21845	5.34224	4.96019
ENSG00000140299	BNIP2	protein_coding	6.63626	6.08056	6.58565	7.00423	7.06946	6.96841	6.83818	6.79213	6.86815	6.82812	6.58446	6.47124	6.30868	6.30245	6.43186	6.13898	6.4347	6.30624	6.28679	6.34821	6.27652
ENSG00000176171	BNIP3	protein_coding	8.79261	7.97961	8.38623	8.85183	9.24732	10.0334	10.2105	10.3959	10.3596	10.5694	10.3751	9.46779	8.34526	8.70169	7.77449	8.13321	9.54588	9.75971	9.78198	9.85701	9.90267
ENSG00000104765	BNIP3L	protein_coding	7.95133	7.3616	7.66627	6.38505	6.47897	7.27027	7.35867	7.54293	7.49634	7.83748	7.86767	6.47673	5.82982	6.24409	5.7253	6.13447	6.88092	7.04316	7.0897	7.03888	7.06615
ENSG00000163141	BNIPL	protein_coding	2.73076	2.92831	3.65712	2.53538	2.75445	2.78221	3.07899	2.85561	2.78089	2.85075	2.69239	2.80753	1.78325	2.40808	2.39696	0.721764	1.93705	1.82073	2.31958	2.10334	1.99573
ENSG00000144857	BOC	protein_coding	4.28815	4.17701	3.81155	2.03407	1.59384	2.83634	2.69917	2.51807	2.19463	2.5275	2.40711	1.44834	2.05438	1.65678	2.19207	0.86737	1.15665	1.47449	1.03223	1.55707	1.60368
ENSG00000145919	BOD1	protein_coding	9.56334	9.0279	9.57328	8.59522	8.68553	8.57389	8.88506	8.7918	8.61065	8.8552	8.82454	8.09958	7.98732	7.90449	7.79809	8.32495	8.42733	8.46518	8.4019	8.21239	8.40932
ENSG00000038219	BOD1L1	protein_coding	6.80177	6.3128	6.80988	7.65672	7.81124	7.88515	8.20909	8.88629	8.32809	8.20841	8.6483	7.39412	7.38531	7.38035	7.32421	7.54998	7.44481	7.51664	7.52984	7.32668	7.35268
ENSG00000228075	BOD1L2	protein_coding	0	0	0	0.350341	0.393579	0	0.890429	2.1935	1.11794	0.361563	2.67971	0.459697	0	1.01961	0.827914	0.918256	1.47057	0.695297	0.931109	0.714868	0
ENSG00000176720	BOK	protein_coding	9.10915	8.68342	9.23295	7.01707	7.28742	7.53545	7.31082	7.2639	7.27492	7.32798	6.89783	7.10726	7.1164	6.86427	6.72356	6.57944	6.80732	7.01348	7.03187	7.11302	6.55602
ENSG00000178096	BOLA1	protein_coding	7.40452	8.66284	7.49897	6.62286	6.56196	6.49841	7.03494	6.89919	6.89273	7.70294	7.76759	7.85511	7.52005	7.6867	7.37845	7.72481	7.8298	7.82768	7.48631	7.91366	7.91424
ENSG00000169627	BOLA2B	protein_coding	10.2437	9.66053	10.3105	11.104	11.545	11.6362	11.8828	11.8389	11.43	11.699	11.8773	10.8	10.5885	10.8133	10.7179	10.7814	10.8835	10.8429	10.7042	10.8423	10.8756
ENSG00000163170	BOLA3	protein_coding	7.39398	5.82351	7.37206	7.54138	7.87756	8.05941	7.86048	8.09956	7.78398	7.82589	7.68711	6.2173	5.94693	6.17044	5.89585	6.25696	6.09739	6.08206	6.17413	6.16591	6.18698
ENSG00000152430	BOLL	protein_coding	0.921369	0	0.411258	0.752361	0	0	0.437621	0.730631	0.571243	0	0	0	0	0	0	0	0	0	0	0	0
ENSG00000261236	BOP1	protein_coding	9.44037	8.9504	9.59931	9.81856	9.99774	9.91061	10.0974	10.0529	9.81645	10.0634	10.1857	9.47192	9.31667	9.40163	9.4357	9.13092	9.34505	9.38357	9.19963	9.35314	9.31875
ENSG00000136122	BORA	protein_coding	6.61595	5.82205	6.77758	6.9022	6.91474	6.82095	6.49876	6.53752	6.47798	6.28337	6.24888	5.70934	5.53432	5.4252	5.63189	5.17971	5.75278	5.18138	5.17415	5.36821	5.03165
ENSG00000165714	BORCS5	protein_coding	5.42568	5.27158	5.34659	5.24727	5.73098	6.01167	6.24487	6.02144	5.87188	6.17539	6.22271	4.83308	4.59231	5.06217	4.36648	4.88132	4.82011	5.00213	4.8736	5.04364	4.94956
ENSG00000196544	BORCS6	protein_coding	5.51813	5.30949	5.47052	7.49045	7.21705	7.31275	7.49693	7.44944	7.42074	7.94171	7.78827	7.42458	7.53148	7.48576	7.18889	7.08931	7.46306	7.66713	7.69435	7.55828	7.63754
ENSG00000166275	BORCS7	protein_coding	4.23598	3.3055	4.01067	5.5089	5.4883	4.59007	3.87017	4.82262	5.05847	4.54688	4.8378	4.45652	4.42027	3.83711	4.62834	4.37076	3.92853	3.97992	3.51913	3.68194	3.64473
ENSG00000254901	BORCS8	protein_coding	5.73162	5.27133	5.72784	6.30185	6.40337	6.28758	6.73676	6.46726	6.15106	6.3463	6.38524	6.05871	5.92052	5.69047	5.35261	5.53315	5.10596	5.31866	5.15345	5.36472	5.32071
ENSG00000172331	BPGM	protein_coding	6.21537	5.37034	6.16997	5.65244	5.39445	5.70268	5.44201	5.71345	5.29666	5.47983	5.71195	4.5488	4.11842	5.05213	5.14257	5.02938	4.96077	4.68882	4.66554	5.06436	4.31785
ENSG00000137274	BPHL	protein_coding	6.69111	6.45502	6.95869	5.35726	5.38421	5.49925	5.63243	5.85467	5.96775	5.9334	6.13066	5.21101	5.27675	5.37121	4.99324	5.42754	5.33539	5.00567	5.11785	5.12617	5.12381
ENSG00000101425	BPI	protein_coding	0	0	0	0.447691	0	0	0	0	0	0	0	0	0	0	0	0	0	0	0	0	0
ENSG00000198183	BPIFA1	protein_coding	0.870075	0	0	0	0	0	0	0	0	0	0	0	0.14086	1.0552	0.126539	0.216882	0	0	0	0	0
ENSG00000131050	BPIFA2	protein_coding	0	0	0	1.73841	3.01978	2.8804	2.5456	1.08771	2.10988	2.08011	1.77375	2.54738	2.60799	1.52233	0.00870283	2.09905	2.71026	1.61305	0	1.99519	2.10998
ENSG00000125999	BPIFB1	protein_coding	0.374939	0	0.285723	1.14544	0	0	0	0	0.403355	0.393973	0.393702	0	0	0	0	0.322053	0	0	0	0	0
ENSG00000186190	BPIFB3	protein_coding	0	0.410807	1.2403	0	0	0	0	0	0	0	0	0	0	0	0	0	0	0	0	0	0
ENSG00000186191	BPIFB4	protein_coding	1.29989	0	1.38874	1.08383	1.43485	0.46587	1.11052	0	0.843654	1.11117	0	0	0.345567	0	0.746284	0.836626	0	0	0	0	0
ENSG00000184459	BPIFC	protein_coding	0	0	0	0	1.26533	0	0	0.671276	0	0	0	0	0	0	0	0	0	0	0	0	0
ENSG00000162813	BPNT1	protein_coding	5.57184	5.16219	5.77262	6.36278	6.47161	6.69359	6.4826	6.7643	6.60791	6.86501	6.84875	5.76377	5.62615	5.91297	5.69863	5.59783	6.14513	6.06293	6.01062	6.03555	5.98728
ENSG00000171634	BPTF	protein_coding	8.39985	8.09189	8.24371	7.82967	7.56628	7.52391	7.52727	7.41853	7.80669	7.55154	7.44661	7.36267	7.31078	7.24434	7.22901	7.1252	7.33687	7.1277	7.1523	7.14946	7.15389
ENSG00000157764	BRAF	protein_coding	4.85755	4.98407	4.73733	4.1479	3.85614	3.79718	3.56549	3.84878	4.00601	3.77043	3.63519	3.91205	4.25735	3.96139	3.93161	4.25045	4.06806	4.00359	4.25652	4.19587	4.03764
ENSG00000089234	BRAP	protein_coding	6.6818	6.21556	6.55736	7.38379	7.41558	7.13625	7.14453	7.05349	7.21	7.12172	7.0951	6.78517	6.54589	6.70002	6.82717	6.81752	6.58927	6.79909	6.73034	6.64534	6.7299
ENSG00000106009	BRAT1	protein_coding	7.65442	7.31753	7.83108	8.11172	8.28427	8.23995	8.24692	8.30074	7.96627	8.20579	8.24903	7.76943	7.49788	7.49128	7.58671	7.63531	7.78106	7.76848	7.79297	7.85047	7.75261
ENSG00000012048	BRCA1	protein_coding	6.28575	5.90093	6.13747	7.1173	6.64438	6.68606	6.66719	6.54229	7.02778	6.9753	6.70572	6.72041	6.76638	6.71924	6.59439	6.59087	6.89122	6.6419	6.63074	6.65349	6.64871
ENSG00000139618	BRCA2	protein_coding	5.56367	5.90542	5.31055	4.51171	4.52366	4.72205	5.04039	4.643	5.02413	4.69147	4.67305	4.61224	4.77449	5.08161	4.66902	4.89877	5.03023	4.69623	4.75821	4.74666	4.76191
ENSG00000185515	BRCC3	protein_coding	6.89271	6.00882	6.59499	7.43932	6.61928	6.45608	6.30441	6.646	7.00856	6.85235	6.94819	6.42154	6.07515	6.27899	6.29007	5.85899	6.27053	5.83153	5.97899	6.12025	5.86402
ENSG00000100425	BRD1	protein_coding	7.63721	7.54024	7.55664	7.91783	7.9428	7.74849	7.54715	7.6227	7.5839	7.65473	7.44985	7.73958	7.66044	7.52	7.6975	7.3992	7.56395	7.61223	7.61012	7.54424	7.55329
ENSG00000204256	BRD2	protein_coding	9.29868	8.69481	9.13369	9.89263	9.84116	9.61321	9.60008	9.53124	9.5329	9.51744	9.35451	9.51457	9.30543	9.43491	9.56208	9.12457	9.39776	9.24718	9.16178	9.22247	9.15043
ENSG00000169925	BRD3	protein_coding	8.61587	8.35926	8.56825	8.77574	8.51733	8.39771	8.42697	8.22006	8.57656	8.35515	8.29331	8.4658	8.31369	8.26828	8.32889	8.35636	8.40303	8.25394	8.22339	8.22603	8.28396
ENSG00000235106	BRD3OS	protein_coding	6.87248	6.53348	6.96701	6.90966	6.7477	6.83076	6.71291	6.5324	7.05335	6.8436	6.91834	6.45796	6.4242	6.37834	6.51367	6.39925	6.40222	6.36479	6.29962	6.3589	6.34224
ENSG00000141867	BRD4	protein_coding	8.63332	8.49044	8.52551	8.91525	8.76913	8.60313	8.65456	8.4761	8.79644	8.54251	8.63008	8.65044	8.65042	8.71293	8.61937	8.43921	8.64357	8.587	8.56312	8.5127	8.57634
ENSG00000166164	BRD7	protein_coding	7.91939	7.32997	7.7725	7.44207	7.33285	7.4758	7.47799	7.53054	7.50653	7.50023	7.54802	6.84108	6.80723	6.90995	6.8579	6.69138	6.93055	6.92043	6.92046	6.92239	7.00382
ENSG00000112983	BRD8	protein_coding	6.69328	6.3413	6.74143	7.31817	7.71578	7.57963	7.25395	7.27612	7.26881	6.80889	6.83856	7.21524	6.94187	7.06226	6.95326	6.51156	6.45678	6.29849	6.24714	6.45511	6.34859
ENSG00000028310	BRD9	protein_coding	6.38305	6.62228	6.68846	6.67836	7.11672	6.89051	7.27557	7.10558	6.51482	6.74127	6.79137	7.03354	6.85896	6.75299	6.81486	6.8103	7.0928	6.61443	6.60672	6.69115	6.78666
ENSG00000137948	BRDT	protein_coding	0.695447	0	0.543094	8.35646	8.38236	8.43507	8.58758	8.48981	8.52319	8.52607	8.47005	7.85171	8.14034	8.21426	8.01043	8.04169	8.46717	8.01527	8.04419	8.02059	7.99795
ENSG00000185024	BRF1	protein_coding	5.41246	5.42016	5.56652	5.71958	5.81424	5.74363	6.12639	5.93906	5.68302	5.86734	5.92882	5.94679	5.90941	5.78633	5.84198	5.88652	6.01081	5.79329	5.80523	5.7702	5.86355
ENSG00000104221	BRF2	protein_coding	6.34125	6.13818	6.38858	6.83975	7.00337	6.78391	6.85353	6.87897	6.95808	6.79583	6.81242	6.67739	6.33477	6.4398	6.57168	6.68813	6.35144	6.60091	6.5258	6.46521	6.51875
ENSG00000164713	BRI3	protein_coding	7.70064	7.22718	7.60089	8.5324	8.26083	7.97787	8.27079	8.43559	8.306	8.39593	8.58868	7.53849	7.74036	7.73534	7.55338	7.70585	7.91168	8.00631	7.97379	7.82873	7.89994
ENSG00000184992	BRI3BP	protein_coding	5.91019	5.72435	5.88086	6.29316	6.57138	6.61093	6.46637	6.25598	6.34923	6.75002	6.40651	6.06006	6.07066	6.10224	6.16652	5.85123	6.23567	6.22257	5.88885	6.20169	6.035
ENSG00000182685	BRICD5	protein_coding	7.50662	6.49208	7.42786	7.49502	8.11261	7.59703	8.03657	8.0022	7.37753	7.61123	7.63008	7.19285	6.74915	6.7954	6.7194	6.7544	6.83133	6.64878	6.49614	6.54755	6.48315
ENSG00000078725	BRINP1	protein_coding	6.89517	6.55925	6.96291	3.75483	4.16627	5.19558	4.45133	4.92144	4.32769	4.07765	3.82642	3.60803	3.62133	4.49914	3.87004	2.89899	2.4196	2.53329	2.29517	2.64081	2.70828
ENSG00000198797	BRINP2	protein_coding	3.42771	2.84237	3.087	0	0	0.27228	0	0.666968	0	0.882085	0.706448	0	0	0	0	0	0	0	0	0	0
ENSG00000162670	BRINP3	protein_coding	1.52841	0	1.25753	0.279552	0	0.284941	0	0	0	0	0	0	0	0	0	0	0	0	0	0	0
ENSG00000136492	BRIP1	protein_coding	5.8551	5.36364	5.8294	4.90885	4.99052	4.87644	4.69257	4.40282	4.84547	4.18419	4.35987	4.54858	4.46797	4.32756	4.17518	4.42403	4.77053	4.36139	3.93889	4.36667	4.43329
ENSG00000113460	BRIX1	protein_coding	7.4812	6.39693	7.45188	7.7728	8.10878	8.00577	8.08435	8	7.74612	7.80452	7.72317	6.62223	6.36623	6.70002	6.54621	6.621	6.71148	6.68434	6.641	6.59206	6.65904
ENSG00000254999	BRK1	protein_coding	10.3602	9.40384	10.5164	10.2306	10.2922	10.5338	10.3837	10.8291	10.5593	10.7188	10.8547	9.00035	8.67364	8.85468	8.87016	9.26717	9.35354	9.37464	9.40295	9.43598	9.4784
ENSG00000174744	BRMS1	protein_coding	7.6203	7.18563	7.96584	8.96362	8.85997	8.87462	8.77055	8.87781	8.71549	8.64178	8.89672	8.22458	8.16165	8.26385	8.49012	8.05726	8.00107	7.93534	7.75751	7.9325	7.92667
ENSG00000100916	BRMS1L	protein_coding	5.2006	4.60076	5.63555	5.79889	6.80813	6.95396	6.66738	6.82475	5.8875	6.10612	5.98231	5.52308	5.44803	5.48875	5.2147	5.55422	5.55841	5.35592	5.56707	5.7023	5.44702
ENSG00000162819	BROX	protein_coding	5.89665	5.79456	5.91342	5.93489	5.80348	5.641	5.40304	5.46618	5.97967	5.55477	5.50621	5.72196	5.55913	5.59289	5.79928	5.59806	5.97834	5.77504	5.74591	5.70367	5.82105
ENSG00000156983	BRPF1	protein_coding	7.06067	6.50213	6.97761	7.4824	7.46046	7.49768	7.39314	7.37797	7.30518	7.32529	7.23765	7.25883	7.02403	7.15145	7.22466	7.08042	6.91535	6.91768	6.95027	6.9537	6.87116
ENSG00000096070	BRPF3	protein_coding	7.55354	7.09075	7.44584	8.6991	8.17824	8.05054	7.5911	7.67952	8.12393	7.82779	7.59972	7.8689	7.55859	7.61344	7.76981	7.62075	7.50425	7.59874	7.59694	7.70058	7.6505
ENSG00000160469	BRSK1	protein_coding	7.5764	6.96752	7.47776	3.79127	4.65291	4.8055	4.74731	5.10166	4.9836	5.10942	5.0125	4.76389	4.85488	4.81361	5.01048	5.04637	3.99277	4.76683	4.92864	5.07497	4.98914
ENSG00000174672	BRSK2	protein_coding	7.02356	6.68587	7.08214	4.29734	5.61553	6.03286	6.092	5.64254	5.0559	5.20683	5.17322	5.97272	5.55347	5.45181	5.23304	4.97665	4.67051	5.39588	5.32527	5.2239	5.31318
ENSG00000185658	BRWD1	protein_coding	5.51154	6.00579	5.3866	5.3353	5.24096	5.39429	5.36004	5.40647	5.49737	5.46876	5.29401	5.75187	5.91634	5.81913	5.6717	5.52807	6.07226	5.74328	5.7847	5.75445	5.77466
ENSG00000165288	BRWD3	protein_coding	6.79213	6.76762	6.6602	9.15234	8.4882	8.29823	7.95435	7.96491	8.67807	8.29161	8.37354	8.88279	8.31222	8.24206	8.17499	7.89351	8.74545	8.16395	8.23328	8.28236	8.29681
ENSG00000168000	BSCL2	protein_coding	8.75804	7.72949	8.69996	8.13426	8.32525	8.21678	8.31315	8.02245	8.17845	7.84987	7.85321	6.82246	6.76176	7.07809	6.75938	7.14606	6.72924	7.13902	7.09456	6.98403	6.78248
ENSG00000160058	BSDC1	protein_coding	6.70864	6.18087	6.72199	7.66691	7.66885	7.74991	7.31226	7.47086	7.67582	7.37381	7.47654	6.92078	6.96991	7.12196	6.91849	7.00465	6.79778	6.78552	6.8672	6.86904	6.96226
ENSG00000172270	BSG	protein_coding	11.9595	11.0826	11.8003	12.6019	12.4956	12.6436	12.6481	12.5861	12.8503	12.8826	12.8036	11.751	11.5478	11.6306	11.5445	11.6318	11.5783	12.1403	12.0919	12.0893	12.1632
ENSG00000164061	BSN	protein_coding	3.94814	4.37221	3.86996	3.98141	3.94893	4.24219	4.33773	3.90496	3.93662	4.11938	3.81819	4.95022	4.9321	4.96298	4.78339	4.65198	4.53948	4.4364	4.41944	4.43904	4.5854
ENSG00000162399	BSND	protein_coding	0.889173	0	1.25305	0.430843	0.136562	0.616474	0.49094	0.587679	0.94574	0.85711	1.0573	0.320626	0	0	1.53684	1.79711	2.3315	0	0.377001	0.812836	0.901148
ENSG00000119411	BSPRY	protein_coding	5.69712	5.59941	6.19523	7.03424	6.38302	7.11918	7.34307	7.0922	6.98857	7.61242	7.61725	6.67178	6.22701	6.48857	6.39672	6.08064	6.87646	6.68345	6.47523	6.54897	6.51346
ENSG00000109743	BST1	protein_coding	1.80677	0.4323	1.99868	4.48325	4.20688	5.16378	4.34446	4.34706	5.222	4.57294	4.26005	2.84401	3.82215	3.34947	3.47526	3.39568	3.3854	3.13207	2.73046	2.36983	2.82164
ENSG00000130303	BST2	protein_coding	9.50372	8.42181	8.90935	5.16402	2.74019	4.16585	4.93738	5.81126	8.87942	8.45521	9.99195	3.9924	5.57384	5.42107	5.59194	5.39989	4.3377	5.4858	5.06954	5.11633	5.6608
ENSG00000188909	BSX	protein_coding	0	0	0.844467	1.07092	1.81238	2.95326	2.14373	2.06379	3.66878	5.04168	3.49284	3.27576	3.33637	3.71014	3.64398	3.41239	2.0236	2.9264	3.48414	2.53093	2.90875
ENSG00000095564	BTAF1	protein_coding	7.2487	7.48172	7.27858	6.80731	6.84039	6.82959	6.88008	6.66492	6.83807	6.55324	6.4217	7.161	7.28066	7.4226	7.34718	6.9937	7.33548	6.86338	6.92321	6.95047	6.84406
ENSG00000064726	BTBD1	protein_coding	7.49875	7.07018	7.50186	7.24372	6.99479	6.98873	7.15221	7.16157	6.89535	7.19538	6.83577	6.66086	6.63901	6.8955	6.69103	6.86406	7.06049	6.76801	6.69208	6.79424	6.74283
ENSG00000148925	BTBD10	protein_coding	6.36932	6.12189	6.64937	6.22844	5.56184	5.45005	5.58777	5.49795	5.98491	6.02077	6.01362	5.08138	5.12325	5.34245	5.53454	5.58213	5.83294	5.72736	5.76048	5.62594	5.73155
ENSG00000151136	BTBD11	protein_coding	4.95736	4.79049	4.78716	1.32217	1.43944	1.93692	2.63182	2.66362	2.59392	3.09333	3.1124	1.94481	2.39774	3.06544	2.20833	2.04492	1.21872	2.63984	2.79474	2.51364	2.49291
ENSG00000138152	BTBD16	protein_coding	1.31477	0	0	0	0	0	0	0.631009	0	0	0.47838	0	0	0.481701	0	0	0	0	0	0	0
ENSG00000204347	BTBD17	protein_coding	7.97598	7.83499	7.39641	0	0	0	0	0	0	0	0.630185	0	1.46496	0.379299	0.450638	0	0	0	0	0.437128	0.814946
ENSG00000233436	BTBD18	protein_coding	1.26507	2.15265	1.40984	2.97785	2.56204	3.00437	3.24129	3.50483	3.29971	3.26484	3.9301	3.76789	4.16554	3.98677	4.32114	3.6566	4.03334	3.75557	3.72834	3.55274	3.66753
ENSG00000222009	BTBD19	protein_coding	2.18868	2.63776	2.98935	3.13533	2.6625	2.88005	2.97317	2.95424	3.03277	2.89821	3.09168	4.47858	5.44888	5.51186	5.90715	4.88871	3.22922	3.51953	4.12147	3.84723	3.66211
ENSG00000133243	BTBD2	protein_coding	9.58778	8.99868	9.31871	7.48995	7.60336	8.16099	8.5269	8.10586	8.22538	8.56469	8.32164	7.38295	7.30444	7.27452	7.12317	8.02469	8.05936	8.21603	8.1485	8.07846	8.26062
ENSG00000132640	BTBD3	protein_coding	7.9245	7.43791	7.68172	5.93766	5.16266	5.30934	5.19143	5.28317	5.58511	5.32981	5.32324	5.08263	4.95431	5.24304	5.1237	5.29781	5.21817	5.32343	5.16822	5.21598	5.23746
ENSG00000184887	BTBD6	protein_coding	6.35406	6.67751	6.32111	7.04034	6.57865	6.40046	5.73336	5.81214	6.57486	6.43447	6.48523	6.9344	6.92575	7.00738	7.13044	6.24096	6.55999	6.7297	6.6726	6.73977	6.61178
ENSG00000011114	BTBD7	protein_coding	6.07472	6.0068	5.89201	5.5556	5.08465	4.8739	4.85398	4.84991	5.06347	4.81932	4.85615	5.33161	5.45813	5.212	5.33636	5.13967	5.36874	5.1287	5.09231	5.08634	4.95874
ENSG00000189195	BTBD8	protein_coding	3.44287	3.08684	3.25302	3.87422	3.51669	3.58182	3.64817	3.77087	3.89137	4.25894	4.03423	3.52454	3.55039	3.39258	2.7331	3.69512	4.31969	3.73706	3.87665	3.82797	3.82822
ENSG00000183826	BTBD9	protein_coding	4.08323	4.31691	4.15026	5.07329	4.52871	4.34153	4.16677	3.94439	4.47986	4.49451	3.98902	4.57329	4.43432	4.02256	4.27999	4.62261	4.40392	4.33119	4.30935	4.28776	4.30388
ENSG00000174808	BTC	protein_coding	0.743783	0	0	0	0	0.434773	0	0	0	0	0	0	0	0.344905	0	0	0	0	0	0	0
ENSG00000169814	BTD	protein_coding	5.97852	4.83194	5.79151	4.91912	4.97853	5.14366	5.30855	5.31752	5.04331	4.71641	4.80164	3.81982	3.68061	3.77183	3.54361	3.85512	3.74636	3.60506	3.69714	3.59954	3.42987
ENSG00000145741	BTF3	protein_coding	10.994	9.5901	10.8504	11.7505	12.012	11.9575	11.7831	11.8993	11.7409	11.7627	11.6486	10.301	10.0544	10.16	10.1309	10.2577	10.4728	10.4027	10.4016	10.4118	10.3989
ENSG00000134717	BTF3L4	protein_coding	8.08394	6.95586	8.04867	8.24968	8.13493	7.97632	7.73196	7.93998	8.25485	7.91685	7.8772	6.93158	6.94292	6.83595	6.92624	6.86275	7.01911	6.87818	6.90327	6.94455	6.91752
ENSG00000133639	BTG1	protein_coding	7.18926	6.37411	6.93709	6.89868	6.24166	6.23284	5.75956	6.47043	6.2503	5.92422	6.46678	6.18305	6.66724	6.94066	6.7506	6.54962	5.7442	6.30188	6.33487	6.57528	6.58427
ENSG00000159388	BTG2	protein_coding	6.24124	5.20655	6.00523	7.95738	6.98353	6.43103	7.34062	6.86283	6.89268	7.72685	7.56248	5.63641	6.41218	6.92364	6.33805	6.17903	6.86279	6.9538	7.18582	6.73958	6.93886
ENSG00000154640	BTG3	protein_coding	6.77675	6.19515	6.8161	7.85543	8.09127	8.1198	7.97754	8.08925	7.90518	8.18005	8.06641	7.05815	7.07699	7.25805	7.22952	7.33456	7.51242	7.66978	7.60285	7.44752	7.45797
ENSG00000137707	BTG4	protein_coding	0.581918	0	0	0.591964	0	0	0.838215	2.43235	0	1.63351	3.70939	0	1.40443	1.31877	0	0	0.354696	0.994457	0	0.376598	1.16945
ENSG00000010671	BTK	protein_coding	1.12003	0	1.37168	5.89997	5.12741	4.02644	4.54412	5.73403	4.23704	5.1267	6.29915	5.81476	3.91744	3.85644	3.40269	4.20157	4.91661	5.43739	5.22515	5.3293	5.1006
ENSG00000186265	BTLA	protein_coding	0.319466	0.0988359	0.449793	6.1102	6.12976	6.22231	5.77735	6.78094	5.73514	4.91217	6.49758	4.48358	4.35542	4.94492	4.03076	3.17769	3.854	3.6917	3.43652	3.8108	3.99914
ENSG00000124557	BTN1A1	protein_coding	1.51325	1.15424	2.14453	1.68219	1.28718	1.19484	0.575428	0.541985	0.417867	0	0.985718	0.0740917	0.719663	0	1.2903	0	0	0	0	0	0
ENSG00000112763	BTN2A1	protein_coding	5.82688	5.40482	5.83222	6.67706	6.60519	6.49884	6.02391	6.45606	6.55411	6.71422	6.68184	6.42131	6.17137	6.20071	5.9689	6.07353	6.38398	6.4379	6.46635	6.27397	6.3356
ENSG00000124508	BTN2A2	protein_coding	5.14016	4.80199	5.27323	3.14634	3.82773	3.93469	3.94628	4.25975	4.28877	3.99506	4.69153	3.94126	3.89753	4.1193	4.02072	4.45898	3.79889	4.32551	4.541	4.35513	4.45957
ENSG00000026950	BTN3A1	protein_coding	4.88722	4.47368	5.21424	0	0	0.590104	0.596772	0.778172	0.610475	1.13517	0.751161	0	0.590956	0	0.0912084	0.859623	0	0.180984	0.194404	0.871248	0.133589
ENSG00000186470	BTN3A2	protein_coding	4.30786	4.36367	4.6763	0.603091	0	0	0	0	0.500122	0	1.1434	0	0	0	0	0	0	0.197195	0	0	0
ENSG00000111801	BTN3A3	protein_coding	2.87302	3.48029	3.14072	0	0	0	0.586456	0.765466	0.599968	0.586864	1.32467	0	0.337897	0	0	0.828956	1.6418	0.927925	0.900703	0	1.10292
ENSG00000204290	BTNL2	protein_coding	2.6973	2.81202	2.33584	0	0	0	0.975666	0	0	0	0.717567	0	0	0	0.685054	0	0	0	0	0.0865814	0.4644
ENSG00000168903	BTNL3	protein_coding	0.793644	0	1.23461	0	0	0	0	0	0	0	0	0	0.551899	0	0.952616	0	0	0	0	0	0
ENSG00000113303	BTNL8	protein_coding	1.49788	0.715475	1.123	0	0	0	0	0	0	0.568065	0	0	0	0	0	0	0	0	0	0	0
ENSG00000165810	BTNL9	protein_coding	1.08811	1.47497	1.64923	1.98413	1.42583	1.59106	2.93197	3.02125	2.90086	4.455	4.56173	3.54118	3.53225	3.77917	3.93297	3.40797	3.84311	3.45485	3.66929	3.09531	3.42503
ENSG00000166167	BTRC	protein_coding	6.5643	6.08558	6.54792	7.15875	7.04967	6.75043	6.77851	6.77071	6.85992	6.67547	6.80375	6.61027	6.40137	6.24316	6.30476	6.06747	6.14115	5.97593	6.0084	6.10248	6.12267
ENSG00000169679	BUB1	protein_coding	9.08769	8.53536	8.97078	8.51344	8.61394	8.81443	8.55711	8.69485	8.83903	8.65783	8.65614	8.1584	8.03471	8.0925	8.04922	7.8873	8.06752	8.18205	8.09876	8.19666	8.21919
ENSG00000156970	BUB1B	protein_coding	9.46289	8.89041	9.38272	7.87353	8.10041	8.08078	7.89936	8.14736	8.03919	7.9957	8.00766	7.41398	7.2576	7.42318	7.42519	7.19083	7.52256	7.26078	7.22939	7.38027	7.29903
ENSG00000154473	BUB3	protein_coding	8.44466	7.75672	8.39708	7.72719	7.6554	7.56122	7.42157	7.69826	7.62251	7.46784	7.50398	6.75759	6.55963	6.73626	6.82424	6.54596	6.85176	6.63858	6.5437	6.71381	6.65946
ENSG00000137656	BUD13	protein_coding	7.98956	7.59579	7.98702	7.4783	7.68449	7.64341	7.59718	7.4446	7.44866	7.399	7.27078	6.84412	6.68125	6.72683	6.52254	6.80236	6.96409	7.09705	7.07413	6.87253	7.03885
ENSG00000071462	BUD23	protein_coding	7.37224	6.45567	7.42896	7.84106	8.1455	8.29685	8.26611	8.17975	8.25031	8.30804	8.39631	7.14055	7.17793	7.03431	7.29771	7.02256	7.19775	7.14589	7.23149	7.18505	7.15656
ENSG00000106245	BUD31	protein_coding	8.87037	7.79979	8.88919	9.63123	9.95766	9.79581	9.77283	9.84309	9.30544	9.32701	9.33124	8.42103	8.18582	8.23086	8.38605	8.31555	8.33411	8.40007	8.35531	8.34876	8.33699
ENSG00000112276	BVES	protein_coding	4.25387	3.43197	4.13211	1.53268	1.88771	2.5444	2.6195	1.90125	2.37814	2.0378	1.85347	1.39577	1.96734	1.33419	1.29006	0.965361	1.17218	1.55737	1.71518	1.27655	1.18488
ENSG00000228549	BX284668.2	lincRNA	4.18694	4.18563	4.44138	1.91654	2.05893	2.25666	2.40867	2.32469	1.20974	2.68522	3.16698	3.05818	3.17768	3.73357	3.37748	4.13341	3.87641	4.39064	4.35966	4.05031	4.34324
ENSG00000112578	BYSL	protein_coding	8.58655	7.5994	8.73511	9.28451	9.51237	9.40161	9.31476	9.54935	9.05726	9.26761	9.15719	8.25931	8.17285	8.24717	8.40662	8.10334	8.27019	8.34064	8.30764	8.2335	8.15189
ENSG00000082153	BZW1	protein_coding	8.37948	7.71257	8.34759	8.76916	8.67687	8.58854	8.25414	8.52561	8.48879	8.24482	8.17759	7.90869	7.86277	7.99467	8.29176	7.77855	7.51916	7.63456	7.68587	7.72978	7.57001
ENSG00000136261	BZW2	protein_coding	8.61366	8.03434	8.64861	8.7528	8.41934	8.29527	8.41445	8.45244	8.30372	8.41567	8.22577	7.52129	7.15867	7.45228	7.45903	7.64891	8.33555	7.91753	7.89118	8.00022	7.89716
ENSG00000214688	C10orf105	protein_coding	4.70399	3.76224	4.12694	0	0.27877	0.652885	0	0.344707	0	1.34966	0.826726	0	0	0	0.533739	1.20904	0	0.360481	0	0	0.728122
ENSG00000178645	C10orf53	protein_coding	0	0	0	0.277017	0	0	0.410072	0	0	0.286117	0	0	0	0	0	0	0	0	0	0	0
ENSG00000222047	C10orf55	protein_coding	5.70746	5.24591	5.99498	6.42695	4.9083	5.79592	5.16963	4.84946	6.33439	5.74743	5.5747	5.9221	7.9011	7.79816	7.64081	6.54673	5.46903	5.9317	6.02578	5.82672	5.92725
ENSG00000179133	C10orf67	protein_coding	0.911756	0	0.354729	1.02037	0.371159	0.72808	0	0.63897	0.185039	0.340758	0.34052	0.235149	0	0	0	0	0	0	0	0.115924	0
ENSG00000177354	C10orf71	protein_coding	0.410377	0	0	0.224015	0	0	0	0	0	0	0	0	0	0	0	0	0	0	0	0	0
ENSG00000165863	C10orf82	protein_coding	6.33618	5.89066	6.45202	2.56714	4.26015	4.10886	4.98196	5.14947	3.41703	4.39412	4.79081	3.46731	2.68403	4.10739	3.96927	4.30754	4.13026	4.48051	4.16699	4.61873	4.36333
ENSG00000119965	C10orf88	protein_coding	6.02553	5.18448	5.85735	2.96643	3.64359	3.14873	3.14142	3.74598	3.38735	3.30821	3.30719	3.40958	3.75817	2.93555	3.00689	3.16434	3.66662	3.3482	3.58402	3.33803	3.20127
ENSG00000154493	C10orf90	protein_coding	0	0	0	0	0	0.235795	0	0	0	0.782939	0	0	0	0	0	0	0	0	0	0	0
ENSG00000120055	C10orf95	protein_coding	6.66542	6.66902	6.69336	10.4976	9.90449	9.42545	9.98753	9.56191	9.76755	10.4347	10.4153	9.9347	9.89929	9.93579	9.67701	10.51	9.42235	9.9635	9.89055	9.86203	9.81987
ENSG00000188373	C10orf99	protein_coding	0	0	0	2.11181	1.81862	0	0	0	1.12359	0	0	0.885189	0.53076	0.445101	2.1014	0.606782	1.48103	0.120789	1.94156	0.917967	0.295786
ENSG00000137720	C11orf1	protein_coding	6.17082	4.54144	5.80891	4.65421	5.05915	5.3421	5.58011	5.47819	5.17593	5.29489	5.77009	3.3181	2.89954	3.48374	2.59572	3.42302	3.82779	3.8375	3.82054	3.28675	3.56269
ENSG00000176029	C11orf16	protein_coding	1.61324	1.15341	1.5976	3.65135	3.03534	2.49895	2.42065	2.47434	1.85258	2.51625	2.51532	2.31273	2.4558	2.69207	2.31595	0.53182	2.3236	2.1613	2.39712	2.16493	2.09529
ENSG00000110665	C11orf21	protein_coding	0	0	0.557572	0	0	0	0	0	0	0	0	0	0	0	0	0.62473	0	0	0	0	0
ENSG00000171067	C11orf24	protein_coding	8.19541	7.1187	8.03554	7.73357	8.17791	8.23867	8.19411	8.01873	7.98831	8.00533	8.03511	6.91499	6.78563	6.97819	6.66192	7.01777	6.96025	7.08488	7.01616	6.97166	7.06202
ENSG00000180878	C11orf42	protein_coding	0.834746	2.96658	1.45139	1.76558	1.49869	2.09361	2.24104	0	0.888807	1.41035	0	2.57094	3.21651	2.54589	2.35419	2.44453	3.31878	2.44397	2.67978	1.75572	1.81161
ENSG00000174370	C11orf45	protein_coding	1.85789	1.26634	1.04023	1.56028	2.02084	2.85207	2.73889	2.72949	3.47441	3.59793	3.73995	1.50812	1.51626	3.06803	2.41948	1.42236	1.95957	2.18429	2.07907	1.05547	1.91872
ENSG00000149179	C11orf49	protein_coding	6.13448	5.37811	6.10808	5.50784	5.31985	5.04718	5.99438	5.57125	5.76752	6.27131	6.26225	5.22695	5.13263	5.3318	5.17573	5.29395	5.57632	5.58442	5.52129	5.58077	5.48017
ENSG00000149300	C11orf52	protein_coding	3.69347	2.91099	3.71294	5.77698	5.39734	5.2994	5.02452	5.42037	5.17554	5.4119	5.42852	3.61844	3.49349	4.27457	3.85114	4.23694	3.98079	3.63992	4.03923	4.00269	4.12525
ENSG00000150750	C11orf53	protein_coding	0	0	0	0	0	0	0	2.0472	0	0	0	0.182196	0	0	0	0	0	0	0.653608	0	0
ENSG00000182919	C11orf54	protein_coding	4.9057	4.41112	4.92546	5.15729	5.57688	5.37963	5.09893	5.16809	5.24502	4.86989	4.93434	4.76677	4.45048	4.51933	4.09847	4.69224	4.72518	4.34477	4.52886	4.41005	4.52989
ENSG00000110696	C11orf58	protein_coding	7.78467	6.90757	7.79102	7.92621	7.94645	7.86167	7.62346	7.92938	7.81383	7.63068	7.70675	6.97952	6.75776	6.76291	6.94528	6.62058	6.76576	6.60595	6.71003	6.70149	6.74584
ENSG00000166323	C11orf65	protein_coding	3.57543	2.94354	3.09319	2.96116	3.08213	2.98763	3.32699	2.64468	3.36313	2.39786	2.58972	2.44836	2.42651	2.57531	2.49465	2.22242	2.79181	1.92907	1.48681	2.11857	2.19153
ENSG00000175573	C11orf68	protein_coding	9.09711	7.74415	8.72722	8.29274	8.18492	8.3006	8.58196	8.38752	8.69628	8.99414	9.05906	7.41616	7.07676	7.38163	7.11384	7.56595	7.84679	7.79884	7.98257	7.82861	7.96013
ENSG00000180425	C11orf71	protein_coding	6.55481	5.50253	6.69786	5.81144	5.94429	5.47976	5.97341	6.18794	6.44441	6.56506	6.26689	4.89445	4.78618	5.17784	4.77186	5.07242	5.20698	5.00757	5.12942	5.21521	5.44864
ENSG00000173715	C11orf80	protein_coding	6.16161	5.88277	6.23248	4.51349	5.32353	5.83935	6.11296	5.94616	5.89192	5.97979	5.99582	5.16387	5.03846	5.44201	5.19847	5.40158	5.30801	5.36015	5.16221	5.15733	5.17486
ENSG00000173237	C11orf86	protein_coding	3.21602	2.70351	3.22416	0	1.86194	0.836781	1.13446	1.07867	0	0	0.845556	0	0.00590643	0	1.99159	1.08193	0	0.595935	0	0.393113	0
ENSG00000185742	C11orf87	protein_coding	2.58939	0.900712	1.74708	1.06138	1.04483	0.561423	0.311671	0.742468	0.41206	0.851596	0.402227	0	0.285566	0.614944	0.271245	0	0	0	0	0	0
ENSG00000183644	C11orf88	protein_coding	0	0	0.264627	0.354508	0	0	0	0	0	0	0.365593	0	0	0	0	0	0	0	0	0	0
ENSG00000205177	C11orf91	protein_coding	2.81263	2.11734	1.98715	1.6092	1.73994	0	0	0	1.67044	0	2.06528	0.774158	0.419729	0.334069	1.40541	2.08071	2.37	0.00975774	1.24557	0.806936	1.18475
ENSG00000234776	C11orf94	protein_coding	2.51337	3.56916	3.14077	3.70284	2.97434	3.59088	1.51953	2.99052	2.27475	3.08308	3.45388	4.81094	3.23412	3.37085	4.54173	3.0471	3.92135	2.82415	3.475	2.84372	2.99914
ENSG00000188070	C11orf95	protein_coding	7.41654	7.55834	7.58462	6.36207	6.50651	6.25652	5.80391	6.13882	6.07788	5.97536	5.29754	6.97776	7.03617	6.51104	7.05452	6.42218	6.13094	6.24527	6.39236	6.33012	6.10763
ENSG00000187479	C11orf96	protein_coding	3.43258	3.38423	3.5451	8.21342	4.6702	2.29036	3.30412	3.50126	6.72745	4.84005	6.25667	5.67182	6.18775	6.20901	5.82663	5.37069	6.09209	6.37502	5.97612	5.63533	5.3492
ENSG00000278615	C11orf98	protein_coding	10.862	9.00726	10.8105	11.0012	11.1879	11.2023	11.1399	11.2484	11.2229	11.211	11.2477	9.20523	9.14319	9.13499	9.11147	9.1337	8.89735	9.21667	9.03662	9.11652	9.0839
ENSG00000133641	C12orf29	protein_coding	4.6315	3.95571	4.76154	4.35262	4.63239	4.83672	4.61582	4.68763	4.54574	4.14802	4.38004	3.54542	3.53048	3.77602	3.56196	3.84213	4.05011	3.47009	3.51065	3.21142	3.60809
ENSG00000047621	C12orf4	protein_coding	4.97636	4.68575	4.91591	6.40168	6.34567	6.23552	6.1826	6.17916	6.16182	6.03337	6.06569	5.37694	5.41866	5.35725	5.28546	5.22675	5.02372	4.94196	5.12562	5.09315	4.71608
ENSG00000180116	C12orf40	protein_coding	0.680503	1.3807	1.22301	1.87447	0.303429	0.703509	0	0	0.905692	0.711647	1.31425	1.45255	1.68309	0.334393	0.668767	1.34407	0.922862	0.688154	1.09389	1.57279	0.86315
ENSG00000179088	C12orf42	protein_coding	0.449298	0	0.34442	0.246753	0	0.465707	1.29186	0.344269	1.37213	0.82632	1.45325	0	0	0.460336	0	0	0	0.136025	0	0	0
ENSG00000157895	C12orf43	protein_coding	6.01862	5.52571	5.99324	5.7462	5.62623	5.58822	5.58924	5.76335	5.79415	5.53394	5.58006	5.11354	4.99254	5.22175	5.15983	4.88093	4.91318	4.47294	4.72762	4.85508	4.78372
ENSG00000151131	C12orf45	protein_coding	4.65143	4.77134	4.68927	4.01606	4.14705	4.39781	4.39676	4.56968	4.46718	4.52255	4.58656	3.35257	3.69378	3.48492	3.42767	3.27923	3.74802	3.59232	3.53494	3.4344	3.52405
ENSG00000111412	C12orf49	protein_coding	7.10998	6.77696	6.93512	7.44887	7.35992	7.2516	7.14249	7.2556	7.13591	7.17235	7.08118	6.90286	6.77792	6.98978	6.91596	7.12328	6.91902	7.2967	7.27345	7.17322	7.1665
ENSG00000165805	C12orf50	protein_coding	3.91061	0	3.96334	4.99032	4.94204	4.87999	5.15609	5.15363	5.21204	4.79895	4.78025	0	0	0	0	0	0	0	0	0	0
ENSG00000185306	C12orf56	protein_coding	2.74202	2.83124	2.53582	2.58012	2.07729	1.95676	1.34866	1.54531	2.06373	1.53211	1.6147	2.31006	1.81813	2.28501	1.98438	2.51082	0.976986	2.40816	2.54444	1.20534	2.1357
ENSG00000111678	C12orf57	protein_coding	9.76247	8.46727	9.79746	10.3706	10.6594	10.6429	10.4539	10.6683	10.0561	10.3782	10.5136	8.40232	8.23963	8.29776	8.41125	8.20096	8.43639	8.62345	8.40866	8.55582	8.47379
ENSG00000182993	C12orf60	protein_coding	2.54854	1.64962	2.5529	2.36741	2.6321	2.69206	2.23015	2.86727	2.19691	2.46364	2.29195	0.239326	0.39947	1.45131	1.87058	0	0.02781	0	0.903383	0.0497116	0
ENSG00000130921	C12orf65	protein_coding	5.82419	5.29362	5.77208	5.58602	5.59542	5.76634	5.82362	5.99422	5.76815	5.85176	5.93172	5.40329	5.19532	5.5652	5.15942	5.08074	5.19244	5.20929	5.15086	5.12889	5.1725
ENSG00000174206	C12orf66	protein_coding	4.74441	4.54861	4.77127	4.8891	4.89962	4.61387	5.14142	5.05947	4.8195	5.15863	5.22599	4.66607	4.34021	4.52464	4.19262	4.40202	4.89107	4.56159	4.61256	4.58637	4.56209
ENSG00000214700	C12orf71	protein_coding	0	0	0.75704	0.966943	0	0.981837	0	1.25057	1.60053	0	1.9875	0	0.316636	0.230976	0.302315	0.392657	0	0	2.14248	1.28881	0.081661
ENSG00000204954	C12orf73	protein_coding	8.83343	8.03712	8.72897	9.69477	9.66286	9.54866	9.27925	9.23348	9.53869	9.22674	9.16526	8.60274	8.2102	8.2901	8.2599	8.07816	8.57026	8.53352	8.68084	8.68132	8.58871
ENSG00000235162	C12orf75	protein_coding	6.84092	6.27205	6.94098	5.22116	7.33685	7.84778	8.00303	7.69261	6.65876	7.20552	6.78919	5.49132	5.55193	6.38221	5.88651	5.80692	5.03481	6.24693	6.19675	5.79618	5.81786
ENSG00000174456	C12orf76	protein_coding	5.48125	4.89681	5.50343	5.36025	4.94814	5.03167	5.29016	5.45206	5.11395	5.8359	5.93956	4.65194	4.51372	4.82814	4.46934	4.77119	5.01382	5.15488	5.07949	5.23765	4.99171
ENSG00000226397	C12orf77	lincRNA	0	0	0	2.44013	1.89533	0.430569	1.04103	0.988418	1.49184	2.57048	1.79415	0	0	0	0	0	0	0	0	0	0
ENSG00000179933	C14orf119	protein_coding	8.19905	7.13915	8.24426	8.36074	8.11807	8.13889	8.14878	8.05968	8.2419	8.34324	8.21933	6.94854	6.99695	7.11252	6.99634	7.24187	7.37369	7.32026	7.39545	7.40242	7.3034
ENSG00000227051	C14orf132	protein_coding	7.36229	7.06077	7.2862	0	0.740246	1.54602	1.18743	0.747709	1.4601	1.22615	1.87843	0.97074	0	1.11561	0.449988	2.4148	0	0.971875	1.12022	1.14102	1.05941
ENSG00000197734	C14orf178	protein_coding	1.82459	5.90281	1.52406	4.15957	3.50671	3.36142	4.40291	3.37509	3.5912	2.33181	2.3309	6.70719	6.79017	6.85206	6.61146	6.39841	6.5425	6.44529	6.52438	6.54732	6.62029
ENSG00000184601	C14orf180	protein_coding	0	0	0	0	0	0	0	0	0	0	0	2.13147	1.49694	2.06335	1.67526	2.08753	1.63985	1.86457	1.83735	0.884142	1.45461
ENSG00000179476	C14orf28	protein_coding	3.79716	2.90018	4.10028	3.27852	2.67096	2.65193	3.39208	3.02454	3.25002	4.01012	3.74648	2.45747	2.20257	2.45795	2.36883	2.45917	2.51897	2.69307	2.82196	2.89234	2.64567
ENSG00000179008	C14orf39	protein_coding	3.98783	3.63164	3.53426	3.54246	2.69368	1.8951	2.67269	2.02784	3.41114	3.55599	3.12434	4.28846	3.72252	4.00365	3.85259	3.79855	3.72255	3.67934	3.62237	3.79254	4.02098
ENSG00000100802	C14orf93	protein_coding	5.75968	5.15255	5.58501	5.20327	4.91379	5.09155	4.95409	4.89909	5.21325	4.92391	4.84687	4.4951	4.63912	4.43528	4.17144	4.42924	4.05226	4.41163	4.07669	4.08976	4.15723
ENSG00000167173	C15orf39	protein_coding	8.1864	7.68528	7.88434	8.66526	8.64101	8.55097	8.65093	8.57481	8.71785	8.78205	8.68368	8.56021	8.43653	8.48775	8.41707	8.22817	8.28836	8.471	8.41395	8.3741	8.35005
ENSG00000169609	C15orf40	protein_coding	5.39926	4.44548	5.34425	8.39788	8.75115	8.49863	8.52035	8.3642	8.20884	8.4686	8.12147	5.60679	5.62624	5.60188	5.52148	5.66933	5.52726	5.70812	5.55128	5.6084	5.54552
ENSG00000186073	C15orf41	protein_coding	4.7258	4.09457	4.82066	4.69016	4.45291	4.34403	4.23977	4.53576	4.53749	4.3278	4.37005	3.49187	3.24887	3.69522	3.65445	3.68529	4.13943	3.58364	4.0048	3.90235	3.63733
ENSG00000166920	C15orf48	protein_coding	0	0	0.555815	0	0	2.11119	0	0.955711	2.854	0	0	0	0	1.26196	0	0	0	0	0	0	1.11264
ENSG00000176753	C15orf56	processed_transcript	4.51446	2.74544	4.46542	4.21683	3.77949	3.28765	3.90647	3.27507	4.57538	3.88608	3.88502	3.26024	3.44015	3.86906	2.9404	2.93121	2.80546	3.3383	3.0436	3.29302	3.20518
ENSG00000189227	C15orf61	protein_coding	4.7443	2.7615	4.81267	6.47384	6.68707	6.73153	6.56191	6.79115	6.48276	6.62995	6.54518	5.10089	5.21445	5.26806	5.05676	5.28069	5.25904	5.19494	5.45289	5.29307	5.30918
ENSG00000188277	C15orf62	protein_coding	3.62371	4.38329	3.95314	3.46246	3.29249	3.58778	3.88458	3.72831	3.2028	3.82602	3.74133	4.55107	4.53368	4.18498	4.29195	4.06913	4.48395	3.7482	4.09648	4.40201	3.88367
ENSG00000261652	C15orf65	protein_coding	4.32957	2.7925	3.14296	3.42683	3.07389	2.11119	0	2.04677	1.72571	1.69871	2.95103	0.712352	2.35792	1.27226	3.51353	2.01891	2.04516	1.94795	1.18376	2.06706	0.122949
ENSG00000166455	C16orf46	protein_coding	3.93648	3.50965	4.00071	3.775	3.6834	4.36702	4.09793	3.66301	4.01305	3.60369	4.27162	3.11401	2.70513	3.37846	2.69081	2.9876	4.07044	3.54892	3.73742	3.43629	2.76972
ENSG00000185905	C16orf54	protein_coding	4.49794	5.28079	4.73901	2.29633	1.78029	3.16838	4.08891	4.46384	2.47066	3.71822	4.10452	3.20064	3.97948	3.89382	3.73568	3.36036	3.90118	2.80398	3.62475	3.48868	3.94245
ENSG00000125149	C16orf70	protein_coding	6.58204	5.68188	6.30058	7.52143	7.54259	7.43907	7.40033	7.43973	7.2493	7.16835	7.19247	6.81372	6.64867	6.73039	6.85429	6.42337	6.77141	6.66443	6.54163	6.63792	6.53708
ENSG00000166246	C16orf71	protein_coding	1.76486	1.95823	1.81043	2.45671	2.81858	2.58541	2.67532	2.08521	2.01483	1.53764	2.05987	3.39932	2.99758	2.75992	3.46869	2.41464	2.50039	1.38116	1.61697	1.93733	1.55616
ENSG00000182831	C16orf72	protein_coding	6.95875	7.01209	7.08647	7.87063	7.43361	7.4088	7.2211	7.39001	7.61979	7.41361	7.26097	7.65111	7.59667	7.5643	7.6128	7.26324	7.15595	7.21331	7.29443	7.19487	7.20583
ENSG00000154102	C16orf74	protein_coding	4.48118	3.91331	5.00835	5.25863	4.69249	5.01034	5.14894	4.47143	4.74761	5.35528	5.42871	4.15509	3.88312	3.79746	3.63748	4.56181	4.9854	4.88819	4.81206	4.7249	5.04301
ENSG00000234186	C16orf82	lincRNA	1.49541	0	0.852503	0	0	0	0	0	0	0	0	0	0	0	0	0	0	0	0	0	0
ENSG00000159761	C16orf86	protein_coding	3.99971	4.04947	4.28136	4.42066	4.29558	4.75825	5.45301	5.37713	4.8435	5.45421	5.58602	4.12525	4.90512	4.64954	4.79126	4.73722	4.55993	4.73122	4.85382	5.14032	5.24438
ENSG00000155330	C16orf87	protein_coding	5.41917	4.75308	5.67403	5.04584	5.6803	5.49482	5.53673	5.5063	5.52831	5.7585	5.5307	4.75081	4.40203	4.65622	4.59716	4.79998	5.06654	4.93457	4.98276	4.88199	4.6669
ENSG00000153446	C16orf89	protein_coding	4.41592	4.04625	4.99949	0	0	0	0.753991	1.54394	0	0	1.2467	0.145079	0.79065	1.12003	0	0	0.892922	0	0	0.592895	0.970713
ENSG00000215131	C16orf90	protein_coding	0.947992	1.40684	1.61219	0.962546	0	1.96595	1.3065	1.24535	1.00716	0	2.56357	1.97055	1.87916	1.7935	1.27988	1.95518	0.659504	0.884227	0.120039	0	1.05922
ENSG00000174109	C16orf91	protein_coding	7.60805	6.69853	7.84747	8.88237	9.11624	8.9858	9.08144	9.04359	8.73416	9.07386	8.97626	7.83408	7.90424	7.99326	8.20325	7.69709	7.60569	7.91821	7.91108	7.96863	7.94769
ENSG00000167194	C16orf92	protein_coding	8.19927	6.74021	8.19463	2.09682	3.49639	4.56036	4.23387	5.3244	4.71676	4.85897	4.89948	3.03557	3.55561	2.01052	3.25179	2.75717	3.26884	3.68621	4.09195	3.87571	4.6161
ENSG00000260456	C16orf95	protein_coding	4.25114	3.59862	4.37799	4.12355	3.95308	4.08891	4.04131	4.13303	3.91125	4.40062	4.38182	3.19131	3.07789	3.04667	2.53305	3.40766	3.44319	4.01187	3.48869	3.9144	3.89736
ENSG00000205832	C16orf96	protein_coding	4.06021	4.10359	3.83797	0.967864	1.39849	0.573498	1.07959	1.61906	1.47551	0.801508	1.89604	1.84287	1.48845	1.23286	0.889163	1.97951	1.00575	1.81544	0.729324	1.61262	1.78399
ENSG00000205710	C17orf107	protein_coding	4.59047	3.74585	4.61068	6.78549	6.85364	6.66419	6.91193	6.93726	6.84298	7.14448	7.00064	6.93064	7.14879	7.45308	6.91208	7.25296	6.98831	7.13418	7.23114	7.02801	7.08768
ENSG00000258315	C17orf49	protein_coding	8.99251	8.05539	8.77798	8.24372	8.2652	8.21828	8.32233	8.33303	8.27621	8.33083	8.52421	6.99832	6.76013	7.01678	6.88933	7.58633	7.59089	7.67329	7.59199	7.5684	7.65495
ENSG00000270806	C17orf50	protein_coding	3.92379	3.58615	3.26542	0	0.979394	0.902711	1.86581	1.79097	1.895	0	0.911982	1.506	2.4735	2.38784	1.13726	0.227598	2.51688	2.06353	1.97742	0	0.916602
ENSG00000186665	C17orf58	protein_coding	7.01647	6.36734	6.82236	7.00834	7.38934	7.58065	7.78209	7.45201	7.29717	7.70624	7.49068	6.65081	6.72731	6.78346	6.44588	6.80333	7.0479	7.20834	7.10384	7.05929	7.05683
ENSG00000141371	C17orf64	protein_coding	2.6278	0.677021	1.67119	0	0	0	1.12009	0	1.77119	0	1.35891	2.33384	1.97941	1.47871	1.96509	0.0554339	0	0	2.39022	2.68855	2.06637
ENSG00000214226	C17orf67	protein_coding	5.32079	5.11597	5.23365	3.82149	4.27935	4.06325	4.16233	3.631	4.15238	4.35389	4.67159	4.25506	4.21782	4.27655	4.1255	3.95281	3.3352	3.95224	3.3807	3.16446	3.48981
ENSG00000108666	C17orf75	protein_coding	6.24117	5.89417	6.31791	5.4789	5.51304	5.69659	5.73172	5.89222	5.89737	5.87141	5.95703	5.30042	5.22353	5.21587	5.08367	5.10232	5.19501	4.92161	4.67645	5.13569	4.92296
ENSG00000278505	C17orf78	protein_coding	1.26235	0.746694	0	0	0	0.97998	0	0.755215	0	0	0	0	0.31212	1.22646	0	0.388142	0	0	0.137961	0	0
ENSG00000141219	C17orf80	protein_coding	7.34156	6.49113	7.26094	7.52512	7.47636	7.49575	7.32869	7.47747	7.40715	7.16314	7.12265	6.67411	6.34938	6.59016	6.61384	6.34639	6.41964	6.40336	6.23719	6.4332	6.39318
ENSG00000187624	C17orf97	protein_coding	3.89313	2.73387	3.94167	4.10187	5.22961	4.66831	5.55584	5.42156	3.7604	4.0321	3.47452	3.29758	2.39883	2.05014	2.38451	3.59033	2.26664	1.86333	1.22467	2.523	2.16386
ENSG00000275489	C17orf98	protein_coding	0	0.0625299	0	3.95013	4.37821	3.50264	3.31909	3.75831	3.12009	3.85618	4.24502	4.30431	4.27181	4.32366	4.10549	2.61087	3.77462	2.86184	4.09765	3.33709	4.29987
ENSG00000187997	C17orf99	protein_coding	0	0	0	0.732348	1.0922	0.744499	1.01939	1.2829	1.03984	1.90349	2.02906	0.463348	0	1.70133	0	0	0	0.961982	0.197794	0	0
ENSG00000141428	C18orf21	protein_coding	7.61811	6.18914	7.57753	7.7726	7.51517	7.52381	7.22291	7.41707	7.56969	7.43662	7.27027	5.84597	6.35522	5.86746	6.13144	6.07976	5.95953	6.00881	5.98655	6.23341	5.86498
ENSG00000152242	C18orf25	protein_coding	5.3929	5.35185	5.50915	6.0929	6.07013	6.28299	6.31598	6.15575	6.04205	6.14147	5.918	5.91414	5.91549	6.03211	5.85585	5.72431	6.15662	5.90786	6.01179	5.96394	6.0487
ENSG00000177576	C18orf32	protein_coding	5.77563	4.55731	5.86522	6.6067	6.33515	6.43739	6.56132	6.50287	6.5934	6.65987	6.58636	5.03321	4.92024	4.90215	4.92555	5.31423	5.25559	5.26881	4.97411	5.38441	5.28986
ENSG00000166845	C18orf54	protein_coding	6.56393	6.01323	6.51523	5.31343	5.2661	5.29384	5.34064	5.62389	5.60187	5.63231	5.52481	5.10016	5.18903	5.02494	5.02186	4.89263	5.49989	5.28291	5.30438	5.27138	5.15336
ENSG00000131943	C19orf12	protein_coding	5.6172	5.05254	5.57096	5.6564	5.79374	5.44315	5.36116	5.08282	5.43084	5.42871	4.95786	5.20295	4.88144	5.2562	5.20415	5.1783	4.98588	5.15089	5.10321	4.75252	4.94873
ENSG00000177025	C19orf18	protein_coding	2.97187	2.81596	3.27207	3.16802	2.47448	0	2.03612	1.28846	1.64425	0	2.3605	1.73581	3.38138	1.29572	1.95202	2.4574	2.33165	0.971411	0.207224	3.09052	2.95376
ENSG00000119559	C19orf25	protein_coding	7.22026	6.84199	7.29413	7.45508	7.8688	7.58463	7.89196	7.81826	7.17282	7.60689	7.45868	7.38863	7.29724	7.10958	6.98933	7.21616	6.83094	6.88726	6.9963	6.9702	6.94047
ENSG00000167644	C19orf33	protein_coding	7.28759	5.50289	7.87975	10.2165	9.38039	9.06881	9.26227	9.27858	10.2187	10.3351	10.3374	8.02577	8.16365	7.94441	7.57902	8.06237	7.9292	8.13897	7.81219	7.74351	7.97694
ENSG00000214212	C19orf38	protein_coding	1.72517	1.05367	1.99218	1.12259	0.741365	1.76756	2.21938	0	1.52606	1.78242	0.686638	1.97353	1.6191	2.34079	1.60478	1.69512	1.30633	0.794089	1.44494	1.32823	0.969086
ENSG00000105072	C19orf44	protein_coding	7.74339	7.19867	7.79955	8.03663	8.23101	8.03998	8.15436	8.06866	7.83503	8.07263	8.02032	7.44773	7.221	7.39926	7.43476	7.26479	7.4845	7.40042	7.30855	7.37203	7.4326
ENSG00000160392	C19orf47	protein_coding	6.22825	5.69886	6.22542	7.12798	7.32294	7.17157	7.18641	7.14776	7.31294	7.1015	7.30542	6.42816	6.39409	6.52602	6.32854	6.54767	6.27271	6.33264	6.34825	6.50732	6.32904
ENSG00000104979	C19orf53	protein_coding	10.3295	8.58015	10.3915	10.7798	11.2679	11.2783	10.9308	11.2985	10.844	10.8791	10.8834	8.84608	8.51737	8.73151	8.79647	8.63207	8.51139	8.99746	8.73253	8.81564	8.99245
ENSG00000188493	C19orf54	protein_coding	9.65633	7.68596	9.3561	9.17528	9.27991	9.27989	9.40549	9.38542	9.34832	9.35378	9.36599	7.45938	7.20971	7.22317	7.06193	7.52315	7.76006	7.72803	7.64314	7.65183	7.71108
ENSG00000132016	C19orf57	protein_coding	5.66865	5.00219	5.86028	6.12435	6.18342	6.20265	6.36912	6.04376	5.80634	6.22336	5.82465	6.05457	5.625	5.35574	5.19262	6.11606	5.97663	5.85052	5.77459	5.81307	5.87805
ENSG00000188032	C19orf67	protein_coding	1.45582	1.3326	0	3.81271	3.86194	4.47286	5.74194	4.99359	5.70474	6.85749	6.50279	5.21824	4.54188	4.75878	4.0801	3.95894	5.22911	5.39494	5.78276	5.85508	6.10045
ENSG00000183397	C19orf71	protein_coding	7.49367	7.21118	7.84097	7.24285	6.64382	7.24693	7.42223	7.56238	7.23909	7.49821	7.82636	6.89108	7.05122	7.0943	6.93737	6.65332	6.33746	5.96702	6.23321	6.3389	6.71671
ENSG00000221916	C19orf73	protein_coding	6.33256	5.38134	6.32564	5.93864	5.87303	6.20817	6.23989	5.98337	6.40749	6.8717	6.57507	5.24762	5.54172	5.59808	5.87887	5.66665	5.25849	5.76562	5.90189	5.7148	5.69669
ENSG00000235034	C19orf81	protein_coding	7.40327	6.1666	7.32986	6.32595	6.90184	6.98969	7.74895	7.65594	7.40657	7.9375	8.16775	5.66167	6.09702	6.09382	6.13819	6.50062	6.35976	6.42401	6.25044	6.28754	6.39907
ENSG00000262874	C19orf84	protein_coding	7.10758	4.86035	6.69823	6.73428	6.80856	6.90907	6.87409	7.09964	7.43514	7.18839	7.51743	5.34314	5.22687	4.90305	4.77645	4.73353	5.68333	5.56013	5.25707	4.97316	5.69715
ENSG00000197223	C1D	protein_coding	5.65751	4.82929	5.56332	5.42953	5.27977	5.58979	5.34422	5.76688	5.4918	5.60252	5.33489	4.19356	4.1133	3.88179	4.44294	4.21681	4.0261	4.15264	4.32617	4.2758	4.22228
ENSG00000106392	C1GALT1	protein_coding	6.99642	6.46133	6.94253	5.87265	5.67501	5.98375	5.86905	6.30937	6.47935	6.20513	6.33758	5.61497	5.3446	5.48056	5.21117	5.5996	5.92216	5.78867	5.86879	5.73453	5.83127
ENSG00000171155	C1GALT1C1	protein_coding	6.50111	5.55587	6.64882	7.61885	6.71935	6.69624	6.38202	6.79763	6.99338	7.04911	7.05935	5.94308	5.52811	6.02742	6.25488	5.77863	6.29552	5.85923	6.3332	6.06216	6.00935
ENSG00000223658	C1GALT1C1L	protein_coding	1.63173	0.595818	1.02333	1.28017	2.09105	2.91947	2.71081	2.3585	2.01496	2.23299	2.627	0.837601	2.48317	2.39751	0.88389	0.974232	1.84848	0	1.72405	0.87038	1.98516
ENSG00000173728	C1orf100	protein_coding	0	0	1.44422	0.843004	0	0	1.79306	0	0	0	0.865431	0.98973	0.0503385	0	1.62098	0.12636	0.415644	0	0	0	1.40033
ENSG00000180999	C1orf105	protein_coding	0	0	0	1.86538	0	0	0	0.818782	0.644165	0	1.67346	0	0.464123	0	0	0	0.829429	0.639114	0.289964	1.17326	0.229149
ENSG00000116922	C1orf109	protein_coding	6.19469	6.05647	6.17368	6.4553	6.85479	6.6024	6.68315	6.53442	6.4892	6.58839	6.48101	6.39863	6.27954	6.3809	6.54151	6.52049	6.5387	6.31303	6.31848	6.33103	6.2875
ENSG00000000460	C1orf112	protein_coding	6.36434	6.07585	6.58186	5.87142	5.25539	4.99047	4.92937	5.11309	5.63074	5.21554	5.46272	4.55349	4.54586	4.24805	4.94658	4.0553	4.5486	4.37405	4.0249	4.55456	4.23494
ENSG00000162817	C1orf115	protein_coding	6.52352	5.80009	6.39085	6.26392	5.00062	5.55926	5.06146	5.29847	5.40528	5.22303	5.75514	3.98298	3.04359	3.72346	3.7948	4.60503	4.77346	4.9264	4.97376	5.31832	5.30686
ENSG00000182795	C1orf116	protein_coding	4.98838	4.38191	4.96581	0.583288	0.463671	1.12916	1.19514	2.04248	1.27167	1.44415	2.94611	0	0	0.0298009	0.949137	0	0	0	0.204336	0.640171	0
ENSG00000197982	C1orf122	protein_coding	8.27159	7.75893	8.53406	9.52053	9.64992	9.66745	9.60984	9.56786	9.11541	9.34204	9.37264	8.86042	8.64243	8.6876	9.18712	8.79544	8.55228	8.85424	8.66284	8.61331	8.52234
ENSG00000175262	C1orf127	protein_coding	1.17132	0.336091	1.51003	0.3285	0	0.334729	0	0.453597	0	0.843907	0.338864	0	0	0	0	0.0770747	0	0	0	0	0
ENSG00000143633	C1orf131	protein_coding	4.48056	3.67091	4.5588	5.39284	5.52574	5.25673	4.86035	5.52717	4.93764	4.76739	5.5588	4.3709	4.13873	3.95996	4.21187	4.25037	4.23739	4.22701	4.28649	4.40368	4.21118
ENSG00000203963	C1orf141	protein_coding	0	0	0	0	0	0	0	0	0	0	0	0	0	0	0	0	0	0	0	0	0
ENSG00000203910	C1orf146	protein_coding	0.867063	0	0	0.880718	0.970859	0.894656	1.20573	1.14764	1.48084	0	0.903868	0	2.1342	2.04854	0.119882	1.21022	1.82144	0.724231	0	0	0
ENSG00000157330	C1orf158	protein_coding	0.28274	0	0	0	0	0	0	0	0.556444	0	0.297352	0	0	0	0	0	0	0	0	0	0
ENSG00000131591	C1orf159	protein_coding	5.79053	5.38497	5.511	6.46416	6.41396	6.31319	6.57045	6.41189	6.2981	6.50067	6.5511	6.16644	6.21855	5.99904	5.89594	6.28725	6.17247	5.94443	6.04804	5.82554	5.76726
ENSG00000143110	C1orf162	protein_coding	1.96695	0.704383	1.85767	1.40619	2.81279	1.23164	2.61496	1.75893	1.26631	1.43836	1.76227	1.30874	1.78438	1.02065	1.35502	1.18233	2.31961	0	0.610223	1.17159	0
ENSG00000215910	C1orf167	protein_coding	4.418	4.29501	4.58886	4.7553	5.09621	4.65074	4.48516	4.7976	4.33308	4.50496	4.125	4.73399	4.42337	3.97514	4.26661	4.53592	4.26704	3.93745	4.00821	3.95144	3.97625
ENSG00000198912	C1orf174	protein_coding	6.20155	6.02347	6.45173	7.00012	7.14625	6.9027	6.86743	7.03628	6.52854	6.66899	6.73072	6.71488	6.14203	6.52586	6.6012	6.34034	6.59871	6.4205	6.37177	6.36796	6.43544
ENSG00000163263	C1orf189	protein_coding	1.21885	1.52001	0.985315	1.89185	1.34871	0	0	0	1.28865	1.26582	3.00319	1.7618	0.822406	2.73675	0.808085	0.898428	0.187711	1.41243	1.64825	0.209613	0.587431
ENSG00000179902	C1orf194	protein_coding	1.96279	1.39267	0.617952	1.68678	0	1.32827	1.72151	1.04884	1.36459	1.34094	2.02288	1.63445	2.28002	2.19436	2.94377	1.03411	0.908359	0	2.10586	0.930261	2.30808
ENSG00000204464	C1orf195	lincRNA	1.37891	3.37488	2.51733	2.09385	1.51856	1.41638	3.10682	1.74908	0	2.95874	3.47945	4.14717	4.09231	2.59161	4.24791	2.16833	2.04257	3.00426	4.37758	2.80144	2.44229
ENSG00000119280	C1orf198	protein_coding	7.49126	6.98406	7.28728	4.3926	5.35747	5.8567	5.80697	6.02678	5.53655	5.47493	5.97622	5.28985	5.49291	5.69473	5.33069	5.93888	5.10886	5.69477	5.61831	5.6651	5.81047
ENSG00000116667	C1orf21	protein_coding	6.88694	5.95339	7.06109	3.98297	1.8655	1.98469	1.2712	1.86009	3.12957	2.61937	3.19212	0	0.177351	0	0	0.378904	1.17069	0.951805	1.29865	1.93802	1.76835
ENSG00000253313	C1orf210	protein_coding	6.44585	5.70242	6.85249	6.5236	5.85997	6.36181	6.52021	6.60959	6.75672	6.82539	7.12442	5.21114	5.77654	5.80953	5.63294	6.06313	6.04599	6.19148	5.91604	6.08975	6.0122
ENSG00000142686	C1orf216	protein_coding	6.34717	5.61552	6.22181	6.57578	7.16579	7.01712	6.80422	6.87072	6.18529	6.48872	6.68757	6.73741	6.71098	6.19586	6.54943	6.30587	6.42382	6.30638	6.19183	6.30822	6.29866
ENSG00000213057	C1orf220	lincRNA	4.32371	4.02267	4.1422	1.86153	2.13136	2.59539	2.02428	2.5253	2.8696	2.53015	3.14415	2.4571	2.10267	2.50243	2.46686	1.17869	1.60548	1.6927	2.19154	0.975301	2.0052
ENSG00000239887	C1orf226	protein_coding	7.73872	7.30567	7.70675	3.53341	2.23705	3.37145	3.62923	4.05123	4.70715	4.35009	4.7835	2.1994	2.84497	3.34428	2.30014	3.71241	1.90216	2.68876	2.77773	2.1756	2.90956
ENSG00000221953	C1orf229	lincRNA	3.33835	2.36075	3.37272	0.855391	1.25409	0.869037	2.0503	1.73917	1.44514	1.97635	1.17431	1.60253	1.88554	1.99252	2.64882	2.32413	1.44349	1.47556	2.36345	2.27274	2.84321
ENSG00000143793	C1orf35	protein_coding	7.05414	6.49487	7.16082	7.83108	8.02878	8.09064	8.08256	8.27551	7.79308	8.06732	8.16774	7.15348	7.08579	7.08292	7.1063	7.14704	7.31726	7.24403	7.03544	7.19875	7.07614
ENSG00000143612	C1orf43	protein_coding	9.95076	9.3711	10.0261	9.58467	8.5954	8.59023	8.69689	8.52876	9.18306	9.32103	9.26529	7.94904	7.76712	7.77863	7.6262	7.96769	8.42569	8.47626	8.35571	8.24318	8.37785
ENSG00000164008	C1orf50	protein_coding	5.26343	4.51059	5.28455	4.61509	4.79823	4.84362	4.95715	5.08592	4.76165	5.06253	5.28317	4.19416	4.48041	4.30455	4.19428	3.80971	4.24978	4.169	4.13632	3.9525	4.21599
ENSG00000162642	C1orf52	protein_coding	6.73745	5.96256	7.02001	7.25745	7.46675	7.57862	7.36526	7.56497	7.19856	7.23876	7.09897	6.33748	6.26713	6.43796	6.20638	6.11749	6.38369	6.27871	6.29942	6.21073	6.05804
ENSG00000203724	C1orf53	protein_coding	4.81107	3.73748	5.39262	7.09065	6.36364	6.1463	5.45708	6.33763	6.81386	6.07321	6.67137	4.86378	3.50935	4.16066	4.49503	3.80777	3.74913	3.68434	4.65712	4.39906	4.59631
ENSG00000118292	C1orf54	protein_coding	8.68321	8.00973	8.86531	8.55109	7.88131	7.94907	7.94716	7.6329	8.48019	8.40065	8.30755	7.13319	6.88568	6.83397	6.77672	7.62828	7.24525	7.62255	7.39957	7.44026	7.36691
ENSG00000143443	C1orf56	protein_coding	7.34527	6.97511	7.48534	7.41214	6.56872	6.32653	6.3133	6.32701	7.15846	7.27169	7.16844	5.75108	5.63901	5.97581	5.73903	5.72983	6.08389	5.88652	5.87617	5.92615	5.94368
ENSG00000125462	C1orf61	protein_coding	3.47256	3.37325	4.09036	4.84172	3.85417	3.60151	4.36376	4.25676	4.65354	4.91721	5.33663	4.3507	5.39752	5.17168	5.02824	3.82485	4.30562	4.87331	4.87219	4.6769	4.50452
ENSG00000162757	C1orf74	protein_coding	5.25745	4.73804	5.50489	3.75313	4.16319	3.88214	4.14248	4.37347	3.97658	4.52551	4.98633	3.42431	3.38304	3.46339	3.29657	3.88287	3.78311	3.56971	3.89572	4.01261	3.51843
ENSG00000162598	C1orf87	protein_coding	0.684423	0	0.804601	0	0	0	0	0	0	0	0	0	0	0	0	0	0	0	0	0	0
ENSG00000142698	C1orf94	protein_coding	6.57893	5.55127	6.36252	0	0	0	0	0	0	0.360125	0	0	0	0	0	0	0	0	0	0	0
ENSG00000173372	C1QA	protein_coding	0.793644	1.66395	0	3.32	2.61527	1.33891	1.11305	1.05797	0.845747	0.828639	0	0	1.96635	1.46565	1.95202	1.04237	0	0	0	0.353552	0
ENSG00000173369	C1QB	protein_coding	0.677834	0	0	0	0	0	0.964215	0	0	0	0	0	0	0	0	0	0	0	0	0	0
ENSG00000108561	C1QBP	protein_coding	10.5677	10.0702	10.5725	11.0117	11.3598	11.4159	11.3717	11.5047	10.9633	11.1084	11.0292	10.2881	9.96128	10.1548	10.2231	10.1913	10.4551	10.3289	10.1899	10.2448	10.3595
ENSG00000131094	C1QL1	protein_coding	7.57194	6.45561	7.42109	4.83405	6.02634	6.36226	6.48017	6.02172	6.00124	6.50619	5.93292	4.64081	4.85198	4.68615	5.12006	5.2104	5.17776	5.34108	5.3991	5.73017	5.63637
ENSG00000144119	C1QL2	protein_coding	2.73044	3.64553	3.67646	1.28618	2.09885	0.575111	2.45127	2.71006	0.595064	1.31668	2.89832	0.262827	3.02388	1.82274	1.63104	0.98442	1.2737	1.72082	1.14928	2.03257	2.08846
ENSG00000165985	C1QL3	protein_coding	4.13508	4.42112	4.27374	1.10674	0.524857	0.477884	0	1.07803	1.15575	1.37508	0.845017	1.16648	2.46412	1.72639	2.1603	2.54014	1.37	1.40208	2.53097	2.09234	1.57707
ENSG00000186897	C1QL4	protein_coding	3.33122	3.26835	4.08129	3.41902	3.00737	1.88776	2.1448	1.54119	3.30949	3.46562	2.35249	2.94825	3.78647	3.43777	3.5795	2.86249	3.61121	3.54642	3.19727	2.98103	3.13646
ENSG00000173918	C1QTNF1	protein_coding	3.35345	1.97441	3.11071	1.22959	1.77054	1.8282	1.48047	0.874079	1.01628	1.25925	1.25859	0.528135	1.46321	1.37755	1.44889	2.0798	0	0.915738	0.636977	0.390988	0.353769
ENSG00000184163	C1QTNF12	protein_coding	3.75162	4.33005	4.38382	5.36572	4.63383	4.41168	4.00246	4.61742	4.0161	4.11764	4.35828	3.71867	4.65797	3.32439	4.64365	4.39296	4.09728	4.08754	4.72774	4.32082	4.17507
ENSG00000145861	C1QTNF2	protein_coding	2.11639	2.34417	3.28593	0.813076	0.517914	1.11073	1.46641	1.06603	0	1.7455	0.47703	0.338023	0	0.897935	0.554237	0.0596165	0	0	0.394398	0	0
ENSG00000082196	C1QTNF3	protein_coding	2.32297	2.52753	2.48968	0.328254	0	0	0	0	0	0	0	1.76931	1.87431	0.651148	1.40056	2.29826	0	0.00490834	1.24072	0	0
ENSG00000172247	C1QTNF4	protein_coding	7.85492	7.03202	7.41484	6.84299	7.25037	7.54345	7.69946	7.64377	7.20564	7.58965	7.42391	6.93544	6.38382	6.82868	6.50833	7.45254	6.86796	7.40519	7.21693	7.43169	7.45613
ENSG00000133466	C1QTNF6	protein_coding	4.54195	4.34932	4.56354	4.79332	4.09195	3.20605	2.91729	2.44219	4.17132	3.39801	3.28385	3.19719	3.80881	3.98905	4.03153	3.49252	3.63978	3.90134	4.10032	4.27131	4.53907
ENSG00000163145	C1QTNF7	protein_coding	0	0	0	0	0	0	0.326705	0.306193	0	0	0.225819	0	0.421349	0	0	0	0	0	0	0	0
ENSG00000184471	C1QTNF8	protein_coding	0.592479	0	1.087	1.02648	0	0.613101	0	0	0	0	0	1.24293	1.01403	1.15076	1.73668	1.67502	1.9643	2.26703	0.839873	0.816277	1.65353
ENSG00000240654	C1QTNF9	protein_coding	0	0.0301603	0	2.41786	6.24606	5.54965	5.98214	5.29841	2.35338	2.32221	1.32146	4.21054	3.23944	3.05425	1.90319	4.49604	3.15729	4.38201	2.96575	3.76415	3.3455
ENSG00000205863	C1QTNF9B	protein_coding	1.94572	2.02514	1.76793	4.8724	5.11719	4.55576	4.91053	4.87048	4.22616	3.60988	3.3286	4.67291	3.83849	4.25979	4.09981	4.66659	4.04333	3.88103	3.93997	3.78513	3.60352
ENSG00000159403	C1R	protein_coding	5.03704	4.13285	4.87405	4.34225	5.19649	5.62759	6.16032	6.51648	4.95251	5.6574	6.23632	4.31878	3.88635	4.07371	4.56009	4.61263	4.13702	4.56384	4.5535	4.56307	4.89084
ENSG00000139178	C1RL	protein_coding	6.43538	5.88922	6.36747	3.88386	4.76416	5.0707	5.51542	5.50066	4.70061	4.87438	5.12181	4.30303	4.24115	4.13711	4.36599	4.59835	4.01692	4.49318	4.36312	4.36897	4.77921
ENSG00000182326	C1S	protein_coding	4.20535	3.81344	4.19141	4.25531	4.27743	4.71526	4.34501	4.26159	5.17266	4.47532	4.68596	3.32507	3.71099	3.98338	3.75638	3.49525	3.19334	3.70586	3.67249	3.76863	3.70131
ENSG00000166278	C2	protein_coding	5.30156	4.59548	5.00003	2.26571	2.31279	2.75493	2.55742	1.95279	2.3376	2.84352	2.77187	2.53609	2.64732	3.45857	2.81942	2.5658	2.28393	3.02323	3.07461	2.70011	2.36172
ENSG00000258713	C20orf141	protein_coding	0	0	0	0	0	0	0	0	0	0	0	1.01502	0.66059	0.57493	0.646269	0.736612	0.0258954	1.25062	0.486431	0.0477969	0.425615
ENSG00000149609	C20orf144	protein_coding	3.9235	4.31289	3.93673	1.87417	2.16243	2.17006	3.86823	2.57343	2.44877	2.61595	2.51902	5.7461	5.45022	5.17192	5.26187	4.31474	5.08402	3.62522	3.86103	4.3322	4.14814
ENSG00000125975	C20orf173	protein_coding	0	0.829819	1.2426	0	0	0	0	0.933858	0	0	0	0.656565	0.717173	0.631514	0.702853	0	0	0	0	0	0
ENSG00000088854	C20orf194	protein_coding	4.63121	4.71855	4.86506	4.51911	4.3511	4.52778	4.36479	4.50065	4.49325	4.30253	4.26867	4.57934	4.74378	4.6354	4.46643	4.41475	5.04376	4.36356	4.50036	4.60672	4.79421
ENSG00000215595	C20orf202	protein_coding	1.08115	0.679708	0.497422	0	0	0	0	0	0.683782	0	0	0	0	0	0	0.643084	0	0	0	0	0.332088
ENSG00000198547	C20orf203	protein_coding	0.612442	0.392567	0.176441	0	0	0	0	0	0	0	0	0	0	0	0	0	0	0	0	0	0
ENSG00000101220	C20orf27	protein_coding	9.88882	9.71342	9.91541	9.44759	9.96199	10.0551	10.1831	10.2179	9.53216	9.69104	9.86495	9.24432	8.95262	9.01801	9.02757	9.1883	9.52655	9.49089	9.24068	9.33214	9.35535
ENSG00000196476	C20orf96	protein_coding	8.53457	7.44854	8.34798	4.56736	4.25393	5.17221	5.1476	5.86363	4.33015	4.58401	5.81322	4.02634	4.04742	4.62472	4.09199	3.7084	4.47162	4.22241	4.33269	4.75655	5.27187
ENSG00000160298	C21orf58	protein_coding	6.72176	6.63704	6.7395	5.51934	5.4189	5.5598	5.34021	5.37445	5.40447	5.39124	5.31472	6.04933	5.85438	5.98632	5.68059	5.51164	5.62209	5.17465	5.4569	5.35965	5.10803
ENSG00000205929	C21orf62	protein_coding	0.283487	0	0.401062	0.288895	0	0	0	0	0	0.298345	0	0	0.210232	0.124572	0	0	0	0	0.358001	0	0
ENSG00000154642	C21orf91	protein_coding	6.29088	5.80925	6.2692	5.42479	5.56079	5.51712	4.82472	5.07214	5.37859	5.00731	4.77765	5.1237	4.70192	4.78619	5.0264	4.9851	4.93976	4.76673	4.86656	4.94418	4.68326
ENSG00000169314	C22orf15	protein_coding	6.6012	5.53042	6.78001	6.43309	5.78077	6.4185	6.23154	6.30078	6.5726	6.93284	6.51168	5.09413	4.87028	5.313	5.24299	4.7053	4.97809	5.2193	4.94988	5.0489	5.45843
ENSG00000128346	C22orf23	protein_coding	5.61098	5.16363	5.80378	5.53308	5.05301	5.14964	5.4252	5.2162	5.28814	5.50699	5.66644	4.92452	5.10669	5.62049	5.33338	5.13832	4.96676	5.66355	5.6695	5.55803	5.63468
ENSG00000128254	C22orf24	processed_transcript	2.05723	1.534	2.24288	3.41755	3.97599	3.60997	3.7041	3.90626	2.53887	2.50677	3.77635	3.25151	2.70675	3.24258	2.76458	2.30473	2.03458	2.33331	1.70662	2.36314	2.27384
ENSG00000100249	C22orf31	protein_coding	0	1.3731	0	0	0	0.954377	0	0	0	0	0	1.19985	0.260458	1.1748	0.246137	0.33648	1.21073	0	0.0862987	0.647665	0.0254834
ENSG00000188511	C22orf34	lincRNA	0.179118	0	0.370348	0	0.206669	0	0.505112	0.257027	0.364418	1.34397	1.56391	0.17064	0	0	0	2.02974	2.35144	1.08431	1.71244	1.52535	1.1662
ENSG00000242259	C22orf39	protein_coding	7.9702	7.66571	7.93918	7.30968	7.5438	7.53748	7.59779	7.71259	7.3654	7.41932	7.57074	7.16082	6.89021	6.96072	7.1316	6.98077	7.1049	6.92575	6.88528	6.89472	6.90744
ENSG00000205856	C22orf42	protein_coding	1.66773	1.32673	1.19242	0.530665	0	0	0	0	0	0	0.546299	0	0	0	0	0	0	0	0	0	0
ENSG00000157617	C2CD2	protein_coding	5.58019	5.70341	5.30107	4.448	5.15029	4.96564	4.71107	4.77137	3.98341	3.8309	4.22209	4.8953	5.04013	5.01313	4.74228	4.45119	4.23402	4.2947	4.16254	4.28264	4.31853
ENSG00000172375	C2CD2L	protein_coding	3.25462	2.57112	3.29473	4.12571	4.20331	4.20271	4.03527	3.86861	3.86924	3.83307	3.61954	3.7073	3.96795	3.83379	4.23444	3.29503	3.61406	3.26847	3.57537	3.51311	3.38397
ENSG00000168014	C2CD3	protein_coding	5.96413	5.38096	5.93171	9.39817	9.6291	9.11499	9.2391	9.1705	9.34419	9.43771	9.32235	5.07716	4.73563	4.84197	5.04631	4.93932	4.78987	4.55317	4.46596	4.6784	4.82566
ENSG00000198535	C2CD4A	protein_coding	0.333126	0	0	0	0	0	0	0.467987	0	0	0	0	0.468722	1.55299	0	0	0	0	0	0	0
ENSG00000205502	C2CD4B	protein_coding	3.24635	2.61193	3.22552	1.10821	0	1.74875	0	0	1.15726	1.4836	1.13534	4.26875	4.63678	4.79213	3.27851	2.47577	1.27962	0.76738	2.00319	1.30152	1.35741
ENSG00000183186	C2CD4C	protein_coding	6.46741	5.92883	6.16479	9.10239	9.90355	9.57277	9.83744	9.97479	8.9927	9.08873	9.26055	9.23383	9.15378	8.87339	8.9369	9.49105	8.74329	9.22965	9.12674	9.276	9.15298
ENSG00000225556	C2CD4D	protein_coding	5.88406	6.02036	5.63978	3.91074	3.47086	4.3304	4.60996	3.52586	4.226	4.23124	4.38689	4.83893	5.195	4.52438	5.06965	4.42302	3.6634	4.6151	4.93838	4.38191	4.6314
ENSG00000111731	C2CD5	protein_coding	6.78597	6.45612	6.8309	5.91184	5.81304	6.15513	5.80196	5.84404	6.14251	5.85819	6.0674	5.41309	5.42123	5.67285	5.54819	5.39262	5.22804	5.06373	5.24707	5.10279	5.10065
ENSG00000155754	C2CD6	protein_coding	0	0	0	2.28852	3.05984	3.02063	3.28382	3.63476	2.27827	2.80116	3.54622	1.29753	2.18411	1.92157	2.32733	2.36704	2.1709	2.20298	2.73577	2.48558	1.70812
ENSG00000273045	C2orf15	protein_coding	5.21928	4.22759	5.38949	2.53364	2.8992	3.17076	3.07714	3.09598	3.48525	3.50828	3.61736	1.1236	2.99157	1.90591	2.33982	3.16712	3.24996	3.02217	2.01005	3.03085	2.85613
ENSG00000221843	C2orf16	protein_coding	1.20746	1.26081	1.33907	0.961218	0.966025	1.17089	0.899233	1.03298	1.08857	1.02784	0.758817	1.70114	1.67686	1.83221	2.08575	1.38091	0.489623	0.807455	0.743707	1.09649	0.789807
ENSG00000115998	C2orf42	protein_coding	6.44343	5.73952	6.62746	6.63169	6.49241	6.70856	6.48122	6.63733	6.55002	6.62267	6.02477	5.92759	6.07976	6.1468	5.91032	5.77306	5.71856	5.73817	5.77369	5.69933	5.69744
ENSG00000135974	C2orf49	protein_coding	6.07894	5.40898	6.07147	6.1696	5.82244	5.957	5.65554	5.83338	5.71241	5.88513	5.96708	5.34423	5.40189	5.2529	5.05007	4.78739	5.45189	5.12701	5.22773	5.44599	5.19323
ENSG00000150873	C2orf50	protein_coding	1.14942	0.843086	2.33506	0.390639	2.06823	1.82402	1.77177	1.69889	1.72998	1.55258	1.55184	0.625437	0.271009	0.185349	0.841651	0.516955	0.806239	0.320469	0.797289	0.243178	0
ENSG00000168887	C2orf68	protein_coding	7.75002	6.72595	7.83987	7.16072	7.62752	7.89722	8.26709	8.20383	7.78471	8.08663	8.22229	6.56023	6.20178	6.38651	6.22318	6.55815	6.46727	6.45879	6.16549	6.35618	6.35855
ENSG00000178074	C2orf69	protein_coding	7.79865	6.85656	7.73752	7.81077	7.74291	7.74993	7.46954	7.80838	7.75869	7.50382	7.39639	6.96835	6.69019	6.91626	6.92975	6.59188	6.64955	6.5341	6.4315	6.64532	6.6692
ENSG00000204128	C2orf72	protein_coding	4.0416	3.52052	3.97281	4.85788	4.05005	4.21689	4.17753	4.39596	4.36559	4.44818	4.52679	4.15057	3.74667	3.48268	3.59149	3.8227	3.9895	3.71779	4.00423	4.71884	4.5117
ENSG00000237651	C2orf74	protein_coding	6.09449	4.43898	5.95472	5.01611	5.49321	5.42222	5.68858	5.19865	5.60008	5.75801	5.57988	4.0958	3.35435	4.09181	2.44694	4.18936	4.34114	4.45339	4.56721	4.65583	4.37313
ENSG00000186132	C2orf76	protein_coding	4.9781	3.53724	5.45675	5.37737	5.34279	4.95518	4.8274	4.52893	5.14657	5.23087	4.3126	3.2196	3.78716	3.99101	3.85085	3.27822	3.68299	3.73083	3.69101	3.25237	3.77458
ENSG00000187833	C2orf78	protein_coding	1.74454	1.66632	1.45149	0	0	0	0	0	0	0	0	0	0	0	0	0	0	0	0	0	0
ENSG00000188674	C2orf80	protein_coding	2.76243	2.05864	2.63651	1.20958	0	0	0	0.962223	0	1.23894	0	0	0	0	0	0	0	0	0.601908	0	0
ENSG00000042304	C2orf83	protein_coding	0	0	0.333049	0	0	0	0	0	0	0.802878	0	0.391045	1.25901	0.365994	0	0	0	0.363611	0	0	0
ENSG00000187699	C2orf88	protein_coding	1.99428	1.36659	2.10548	1.33543	1.14857	1.2632	1.27477	0.911095	1.63613	1.27549	1.45164	1.19334	1.66899	1.67079	1.74213	0.745007	1.03429	0	0.816754	0.226117	0
ENSG00000205086	C2orf91	protein_coding	1.28566	0.0502232	0.813915	0.70419	0	0.5144	0.406791	0.93291	0.920745	0.902543	1.56292	0	0	0	0.700864	0.206244	0	0	0	0	0
ENSG00000125730	C3	protein_coding	4.55189	4.17764	5.06993	3.47159	3.32388	3.48484	4.70295	4.07474	4.73836	5.07152	5.11366	4.96463	4.69266	5.18661	4.52634	4.71146	5.5057	5.59174	5.46128	5.48888	5.70393
ENSG00000171860	C3AR1	protein_coding	0	0	0	0	0	0	0	0	0	0	0	0	0	0	0	0	0	0	0	0	0
ENSG00000114405	C3orf14	protein_coding	3.75737	3.03966	4.09582	5.66402	5.4226	5.38024	4.38254	5.2796	5.42401	5.11961	5.33241	4.31958	4.36759	3.9882	4.10534	4.10258	4.45075	4.13596	3.8997	4.22112	4.05461
ENSG00000088543	C3orf18	protein_coding	6.05252	5.65109	5.91255	5.3171	5.6853	5.96033	6.47436	6.32821	5.92983	6.45892	6.17299	5.51721	5.41343	5.19771	5.06469	5.88886	5.83962	5.66118	5.67591	5.84353	5.90544
ENSG00000131379	C3orf20	protein_coding	0	0	0.249874	0	0.376911	0	0.491932	0.812326	0	0	0.345852	0	0.465794	0.380134	1.25883	0.126778	0	0	0	0	0.230819
ENSG00000180697	C3orf22	protein_coding	0.868265	0.83447	0	0	0	0	0	0	0	0	0	0.0762528	0.721824	0	0	0	0	1.04882	0	0	0
ENSG00000174928	C3orf33	protein_coding	4.80312	3.90749	4.78625	3.42662	3.26296	3.95299	3.8845	3.91559	3.78044	3.88564	3.69308	2.14927	3.6022	2.58365	3.19556	2.87087	2.66265	3.04784	3.28365	3.72637	3.14483
ENSG00000198590	C3orf35	processed_transcript	2.07178	1.28919	2.00339	0.673393	2.52388	1.49691	2.08173	2.71943	2.16432	1.91595	1.91512	2.1984	1.94706	2.09089	2.28422	1.55742	2.49878	1.88857	2.00239	2.06125	1.94157
ENSG00000179021	C3orf38	protein_coding	6.82046	6.2313	6.72183	6.56857	6.60424	6.7211	6.46778	6.45418	6.76464	6.74189	6.46076	5.74243	5.36898	5.58208	5.8832	5.64719	5.82699	5.67021	5.73219	5.74336	5.74009
ENSG00000163632	C3orf49	protein_coding	1.43185	0.648662	1.17187	1.10821	0	2.51635	1.88456	0.875736	0	0.677006	0.676582	0.890445	1.12098	1.03532	2.10666	0.612038	1.48628	0	1.36186	0.923223	0.301042
ENSG00000114529	C3orf52	protein_coding	4.37613	4.46237	4.76035	4.45552	3.92588	4.13598	4.16731	4.17798	3.35152	3.29357	3.29255	3.24647	3.49611	3.48445	3.45626	2.59723	3.11599	2.50118	2.1895	3.15895	2.88768
ENSG00000214324	C3orf56	protein_coding	0	0	0	1.36471	3.63045	2.07636	2.55894	4.08165	0	1.39632	3.10625	0.39353	1.0391	0	0	0.530161	0.819444	0	0	0	0.219165
ENSG00000188315	C3orf62	protein_coding	4.32271	3.70786	4.3199	3.64041	3.79046	3.29063	3.09362	3.56508	3.2045	3.63557	3.30847	2.87926	3.24729	3.28716	3.23297	2.52685	2.96052	2.37789	2.83609	2.23396	2.61178
ENSG00000187068	C3orf70	protein_coding	4.33081	4.281	3.6042	3.3489	3.44663	3.85043	3.42111	3.32698	3.25683	3.46604	3.11505	4.26774	3.85641	3.94252	3.44354	3.57695	2.8873	3.52706	3.34783	3.24362	3.15577
ENSG00000180044	C3orf80	protein_coding	3.60802	3.78131	3.60595	2.81775	2.27375	1.44171	0	1.2969	1.65396	1.03207	0.762214	0.972465	2.13261	1.53238	0.381323	1.69406	2.17599	1.57063	1.63652	2.10478	1.38306
ENSG00000236980	C3orf84	protein_coding	0	0.548658	0.805579	1.02482	0	0	0	0	0	0	0	1.3754	0.436012	0.350353	1.42169	0.512034	1.80132	2.34797	0.261853	0.823219	0.201038
ENSG00000244731	C4A	protein_coding	2.28547	3.11128	2.31234	4.09445	3.14814	2.66548	2.36813	2.53476	1.9961	2.31262	2.23279	3.73388	3.60349	3.35038	3.15424	3.37233	4.93885	3.64755	3.23951	3.91982	4.08559
ENSG00000224389	C4B	protein_coding	1.69827	2.93249	1.80128	4.01393	3.19192	1.89967	2.57157	2.5321	1.83828	2.05908	2.38395	3.62286	3.41045	3.15768	3.09657	3.21439	4.96558	3.53964	3.21357	3.72839	4.04584
ENSG00000154274	C4orf19	protein_coding	2.72357	2.15979	2.69287	5.41604	5.21535	3.96455	4.37019	3.3015	3.89966	3.63657	3.75341	3.06209	3.04715	3.46672	3.36403	3.29826	4.13068	3.94977	3.72615	4.08007	3.74062
ENSG00000164096	C4orf3	protein_coding	8.12784	7.00729	8.2371	7.99277	8.10342	8.68114	8.71245	9.27715	8.62075	9.16369	9.12341	6.96984	6.16336	6.47849	5.86313	6.45714	7.75337	7.72887	7.74229	7.8725	7.87682
ENSG00000151470	C4orf33	protein_coding	3.56587	2.87736	3.73677	4.37828	3.62001	3.6673	3.59987	3.05984	4.12916	4.01036	4.13642	3.08261	2.86905	3.28786	3.1289	3.4257	3.54956	3.37266	3.35609	3.4447	3.43663
ENSG00000163633	C4orf36	protein_coding	4.13896	3.78734	4.54387	2.82598	2.16196	2.6626	1.88856	2.59186	3.29271	3.3243	3.03695	2.23771	1.99019	2.2671	2.86896	2.25886	0.548142	2.35783	1.59364	1.15501	1.75522
ENSG00000164123	C4orf45	protein_coding	0	0	0.939923	0.709605	0	0	0	0	0.745315	0	0.729313	0.621183	1.26675	0	0.667472	0	0	0.271821	0	0	0
ENSG00000205208	C4orf46	protein_coding	7.56662	6.70066	7.60674	6.38465	6.21966	6.17393	5.82031	6.30715	6.42963	6.18432	6.1676	5.6902	5.58308	5.55552	5.79679	5.21075	5.72435	5.73817	5.62849	5.66921	5.5506
ENSG00000205129	C4orf47	protein_coding	5.60937	4.30823	4.8837	4.35025	3.95432	4.00245	4.75318	4.47638	5.19375	6.01708	4.94385	4.06459	3.1252	3.30257	2.5963	3.04922	4.02656	4.25128	4.75839	4.39993	4.8537
ENSG00000243449	C4orf48	protein_coding	9.21486	8.79787	9.36392	9.59973	9.66513	9.76794	9.94595	10.0189	9.46193	9.48796	9.86569	8.45082	8.49975	8.50775	8.59548	8.87643	8.55735	8.8921	8.7095	8.61155	8.91285
ENSG00000181215	C4orf50	protein_coding	3.38945	3.33159	3.09397	0.234844	0.138635	0.183203	0.185575	0.767562	0.304779	0.297459	0.714254	0	0	0	0	0	0	0	0	0	0
ENSG00000237136	C4orf51	protein_coding	1.37575	1.82122	2.35609	4.30224	4.07009	3.92003	4.64545	4.02633	3.5112	4.15993	5.18632	3.87036	2.44554	3.62292	2.91665	4.65907	5.07388	2.521	2.27138	2.51082	3.05856
ENSG00000106804	C5	protein_coding	2.1894	1.94375	1.4954	0	0	0	0	0	0	0	0	0	0	0	0	0	0	0	0	0	0
ENSG00000197405	C5AR1	protein_coding	2.38584	0.798327	1.87715	2.77751	3.29184	3.29488	3.52752	3.0225	3.64207	3.78413	3.40256	2.89809	3.14511	3.88542	3.71575	2.84917	2.85834	3.3201	2.90384	2.88024	3.09456
ENSG00000134830	C5AR2	protein_coding	0.479904	0	1.04816	0	0	0.185452	0	0	1.10022	0	0	0	0	0	0	0	0	0	0	0	0
ENSG00000113583	C5orf15	protein_coding	8.95883	7.46511	8.77975	9.13354	9.05658	9.21787	9.04502	8.94609	9.44969	9.12649	9.02305	7.79556	7.35017	7.50834	7.37649	7.63478	7.81288	7.81592	7.8598	7.80668	7.88208
ENSG00000082213	C5orf22	protein_coding	7.21761	6.10532	6.87173	7.3543	7.29145	7.31682	7.29201	7.10088	7.57574	7.44934	7.24838	6.65922	6.5369	6.63941	6.31131	6.81669	6.6463	6.78871	6.5972	6.74606	6.70462
ENSG00000181904	C5orf24	protein_coding	6.32348	5.90614	6.14863	5.05333	5.03834	5.03366	4.93383	4.99747	4.80842	5.05401	4.8786	4.84339	5.10245	5.27837	5.32042	5.26286	5.26764	5.21225	5.47806	5.13698	5.05468
ENSG00000172244	C5orf34	protein_coding	5.65575	4.90731	5.74154	5.8155	5.3657	5.23369	5.8372	5.62367	5.91964	6.10912	5.86482	4.97401	4.98731	4.91957	4.65106	5.23326	5.49012	5.06276	5.3114	5.56829	5.01537
ENSG00000186493	C5orf38	protein_coding	5.0876	3.84728	5.11344	6.95334	5.78553	6.49482	6.74336	6.88583	7.54633	6.98758	7.41812	6.00265	5.23911	5.95063	5.48387	5.42878	5.60441	5.78104	5.77806	5.83513	5.88075
ENSG00000178776	C5orf46	protein_coding	0	0	0.624951	3.78157	3.38068	2.83359	1.73547	3.10207	3.29036	2.50174	2.28788	3.57107	3.29064	2.46802	2.53935	2.6297	1.91898	1.55874	0	2.16327	2.54109
ENSG00000185056	C5orf47	protein_coding	0.723758	0.71537	1.66152	1.58283	0	1.01363	0	0.566125	0.772394	1.25009	1.24944	0	0	0.294672	0.781049	0	0	0	0	0	0.145357
ENSG00000215217	C5orf49	protein_coding	3.28494	2.72538	3.37292	0.532617	1.01373	0.93514	2.15946	1.55363	1.27862	1.51141	0.548298	0	0	1.13476	0	0.881404	0	0.395411	0.046261	0.19259	1.30737
ENSG00000205765	C5orf51	protein_coding	7.09357	6.6126	7.04651	7.14694	6.86455	6.88402	6.57576	6.49181	6.94542	6.63603	6.57713	6.44784	6.14442	6.45626	6.35561	6.05921	6.30143	6.20297	6.38421	6.27729	6.33642
ENSG00000187658	C5orf52	protein_coding	0	0	0	0	0	0	0	0	1.232	1.20982	0	1.07958	0.725155	0.639496	2.71083	2.38614	0.0904606	1.31518	1.551	1.11236	0.490181
ENSG00000234511	C5orf58	protein_coding	0.882131	1.27999	1.88602	0.65434	1.20774	1.11914	1.69071	1.96426	1.64994	2.44893	3.78404	0	0.167349	0	0	1.46576	0	1.17241	0.730155	1.13952	0.932374
ENSG00000204661	C5orf60	protein_coding	2.49366	0.820343	2.07632	2.65214	3.30584	3.11624	2.4116	3.46585	3.0193	3.08669	2.75728	2.28452	1.9972	2.84443	2.69338	2.07323	1.48804	2.03469	1.94858	1.24691	1.11015
ENSG00000164241	C5orf63	protein_coding	0.996831	0	0	2.77511	3.46011	3.38864	3.68264	3.73345	3.57975	3.5278	3.92691	2.48958	1.86667	2.53103	2.03677	1.39015	2.1988	1.52083	1.403	1.8819	1.81612
ENSG00000112539	C6orf118	protein_coding	2.96292	2.01102	1.74867	0	0	0	0	0	0	0	0	0	0	0	0	0.167038	0	0	0	0	0
ENSG00000185127	C6orf120	protein_coding	8.43283	7.81948	8.38807	7.2744	7.05244	7.26243	6.91533	6.86814	7.52121	7.54423	6.92598	6.86839	6.9041	6.88678	7.1411	7.27158	6.70316	6.74997	6.92124	6.96331	6.91592
ENSG00000188112	C6orf132	protein_coding	8.15234	7.75865	8.24379	8.6248	8.428	8.21186	8.01922	8.31248	8.44842	8.07246	8.17696	7.69377	7.45541	7.62346	7.1954	7.33736	7.21269	7.13147	7.10829	7.08308	7.07303
ENSG00000204564	C6orf136	protein_coding	7.86119	6.62302	7.5114	8.11863	8.05434	8.10336	8.24382	7.88243	8.03245	8.09627	8.16864	7.19384	6.81438	6.84642	6.93099	7.13529	7.40002	7.17418	7.08912	7.29244	7.31059
ENSG00000197261	C6orf141	protein_coding	5.38487	5.58484	5.99245	1.92481	0.437883	1.37118	0	1.23081	0.412303	0.975301	2.18251	1.51127	0	0	0.268052	0	0	0	0	0	0
ENSG00000204542	C6orf15	protein_coding	0.835857	0.156731	0.659242	0	0	0	0	0	0	0	0	0	0.044085	0	0.0297644	0.120107	0	0	0	0	0
ENSG00000203872	C6orf163	protein_coding	3.21317	2.8199	2.87423	2.24935	2.40177	3.06167	3.2849	2.78176	3.11449	2.84001	3.07917	3.10608	2.79472	2.94353	3.2165	2.59063	3.43012	1.10464	2.34045	2.00136	1.79421
ENSG00000185689	C6orf201	protein_coding	7.10678	6.22628	7.10185	5.36296	5.46955	5.67229	5.34774	5.85358	5.52627	5.76269	5.53224	4.54803	4.32853	4.43551	3.75478	4.76712	5.3703	4.89256	4.85481	4.9418	4.84079
ENSG00000181577	C6orf223	protein_coding	4.34157	4.14532	4.81476	0.577247	0.642864	0.877682	1.60291	1.27602	1.78413	1.95939	2.0794	1.29964	0	0.496985	1.46141	2.17324	1.46252	1.45278	1.50802	1.74746	1.54032
ENSG00000221821	C6orf226	protein_coding	7.71316	6.09277	7.76002	7.27787	6.59185	6.86524	6.94573	7.27654	6.74836	7.07976	7.66608	5.4963	5.09748	5.53538	5.66812	5.42143	5.27014	6.14694	6.17125	5.877	5.72048
ENSG00000137434	C6orf52	protein_coding	4.26454	2.35111	4.87706	3.74442	3.67737	3.77251	3.61301	3.99392	4.12953	3.89942	3.54859	2.95546	2.43111	3.93041	3.73872	2.09209	3.38138	2.34306	3.0643	2.81832	2.19613
ENSG00000184530	C6orf58	protein_coding	0	0	1.19678	0	0	0.685847	0	0	0	0	0.693394	0	0.636869	1.13617	0	1.29785	0	0	0	0	0
ENSG00000112308	C6orf62	protein_coding	8.78117	8.32775	8.98701	9.61891	9.57954	9.52143	9.0939	9.43218	9.49752	9.36349	9.33326	8.87168	8.6479	8.74388	8.82974	8.85811	8.67652	8.6093	8.7376	8.81382	8.74409
ENSG00000198663	C6orf89	protein_coding	5.85323	5.5662	5.73037	6.36032	6.12112	5.91867	6.10947	5.62053	5.76902	5.83234	5.70503	5.69094	5.59373	5.78961	5.54002	5.84775	6.00446	5.88233	5.81258	5.74103	5.91923
ENSG00000203711	C6orf99	lincRNA	2.28712	1.30217	2.45957	3.80938	2.62471	3.89476	4.07246	5.1099	4.15967	4.89444	4.71165	3.05853	3.28906	4.0514	3.89141	2.78012	3.13979	3.72709	2.20801	3.46982	2.84764
ENSG00000112936	C7	protein_coding	0.228136	0	0.325227	0	0	0	0	0	0	0	0	0	0	0	0	0	0	0	0	0	0
ENSG00000136197	C7orf25	protein_coding	5.62898	4.78526	5.43591	5.39468	5.07642	5.33471	5.39452	5.64894	5.89216	5.60025	5.68332	4.39996	4.7236	5.19594	4.66864	4.83915	4.76447	4.78756	4.62744	4.84777	4.44798
ENSG00000146576	C7orf26	protein_coding	7.3884	6.79051	7.51805	7.97661	8.06689	7.91562	8.09224	7.77843	7.57432	7.73004	7.71228	7.11903	7.27917	7.12698	7.50054	7.28866	7.27347	7.13224	7.07628	6.99237	7.15373
ENSG00000153790	C7orf31	protein_coding	4.27792	2.9786	3.68476	3.6882	3.31541	3.51637	2.93501	2.62147	3.68905	3.59559	3.37246	2.6658	3.01181	3.08369	3.38451	2.84682	3.16853	2.80829	2.99519	2.82786	2.77683
ENSG00000146540	C7orf50	protein_coding	7.76448	7.11188	7.67799	7.78238	7.50232	7.70875	7.70884	7.80207	8.15913	8.3171	8.34756	7.18119	7.1666	7.23848	6.98356	7.26179	7.265	7.56605	7.45669	7.48082	7.54682
ENSG00000164746	C7orf57	protein_coding	0	1.18001	1.45501	5.23058	5.06769	5.13098	4.95127	5.74958	5.52005	5.06434	6.11258	4.44416	5.47675	6.13145	5.49598	5.48323	5.01763	5.24235	5.10265	4.54203	4.91985
ENSG00000185955	C7orf61	protein_coding	0	0.718174	2.30276	0	2.1856	1.75799	1.14246	1.69906	1.8004	0.852581	2.32926	0.959957	1.60553	0.934906	2.00625	0.0965874	0.385871	0.610594	0.846406	1.7297	1.37055
ENSG00000176919	C8G	protein_coding	2.68643	2.86217	3.17394	4.00619	2.68483	2.08399	2.23114	3.76602	3.10405	3.82263	3.82158	3.40351	3.50852	3.96343	3.61973	2.71007	3.93795	3.88704	3.57537	3.43629	3.81411
ENSG00000177335	C8orf31	processed_transcript	3.41524	2.24172	3.2647	6.14532	6.89585	7.11183	7.64602	7.41929	6.32835	6.84906	6.67461	5.86663	5.1647	5.97573	5.46525	5.56499	6.13824	6.15206	5.74846	5.93132	6.06936
ENSG00000182307	C8orf33	protein_coding	8.01325	6.8714	7.74137	7.96657	7.91852	7.75911	7.8566	7.90301	8.07087	8.2101	8.25383	7.39704	7.46213	7.6858	7.95295	7.4787	7.05494	7.25652	7.34937	7.41172	7.35157
ENSG00000165084	C8orf34	protein_coding	1.88821	0.813284	1.98499	0	0.266746	0.125491	0.757875	0.33015	0.360854	0.635305	1.13606	0	0	0	0	0	0	0	0	0	0
ENSG00000156172	C8orf37	protein_coding	4.43488	3.58022	3.91048	3.67383	3.97001	3.9824	3.86732	4.00167	4.45718	4.3007	4.00101	3.7747	3.09834	3.23507	2.58652	3.44738	3.08814	3.0576	3.24611	3.42415	3.67072
ENSG00000253773	C8orf37-AS1	lincRNA	1.16252	0	0.936574	0.706887	1.66198	0.718712	1.56748	1.90326	1.23028	1.20811	1.20747	0.143883	0	0	0	0.0581213	0.15476	0	0	0	0.0690531
ENSG00000213865	C8orf44	protein_coding	5.00347	3.67765	5.19328	4.12207	4.33235	4.63451	4.66427	4.71668	4.32369	4.58821	4.89242	3.2914	3.35201	2.71381	3.46322	3.36092	3.71732	2.94204	3.41886	3.23398	3.41249
ENSG00000164743	C8orf48	protein_coding	2.86818	2.02991	3.42837	0.716693	1.30358	1.21049	0.999438	0.94831	1.90291	1.22245	0.736552	0.686727	0.747335	0	0	0	0	0	1.8951	0	0
ENSG00000255394	C8orf49	lincRNA	0	0	0	0	0	0.962161	0	0.740501	0	0	0.971862	0	1.2765	0.190836	0.847138	0	0.226764	0	0	0	0
ENSG00000241852	C8orf58	protein_coding	7.3054	6.88542	7.22902	5.95679	6.11849	6.40557	6.57711	6.72791	6.34503	6.69214	6.65475	6.74419	6.28403	6.39101	5.98389	5.58718	6.25847	7.00125	7.07624	7.06197	7.18535
ENSG00000171060	C8orf74	protein_coding	0	0	0.167851	0	0	0	0	0	0	0	0	0	0	0	0	0	0	0	0	0	0
ENSG00000189376	C8orf76	protein_coding	6.18974	5.65879	6.2393	6.74337	6.53941	6.76329	6.14764	6.56601	6.48597	6.21826	6.35357	5.58053	5.69663	5.81379	5.83703	5.04473	5.47357	5.53602	5.65253	5.61331	5.57923
ENSG00000213563	C8orf82	protein_coding	7.62784	7.34648	7.56329	8.13489	8.35868	8.39703	8.35211	8.32546	7.91764	8.18447	8.09795	7.99088	7.53197	7.65359	7.42825	7.7067	7.88171	8.006	7.94071	7.92227	7.90245
ENSG00000196166	C8orf86	protein_coding	0.979594	0.707514	1.28363	0	0	0.419882	0.598098	0	0	0	0	0	0	1.02378	0	0	0	0	0	0	0
ENSG00000253250	C8orf88	protein_coding	7.6156	7.2679	7.77619	2.64753	3.32388	3.85246	3.19819	3.77406	5.48899	4.77473	4.56793	3.45658	4.28272	4.56903	3.98829	4.6636	3.261	4.37025	3.92799	4.48935	5.20821
ENSG00000274443	C8orf89	protein_coding	0	0	0	0	0	0	0	0	0	1.28617	0	0.211496	0.857067	0.771407	0.842746	1.93309	0.222372	0.447096	0.682908	0.244274	0.622092
ENSG00000113600	C9	protein_coding	2.91542	1.94699	2.69783	2.39296	2.46095	2.23949	1.93744	2.42987	1.96716	1.36384	2.25516	1.47828	1.47178	2.90069	2.10953	2.06237	0	1.71388	1.07523	1.22155	1.01441
ENSG00000179082	C9orf106	lincRNA	0.890292	0	0.274969	0.90421	1.57966	1.12877	0.927758	0.505615	1.16155	1.63561	1.8903	1.53956	2.30061	1.97394	1.75577	0.261151	2.2134	1.1902	1.23336	2.3093	1.17255
ENSG00000160345	C9orf116	protein_coding	6.33428	5.33784	6.47342	4.99456	5.30717	5.35914	5.28764	5.59837	4.96637	5.28883	5.06524	4.56723	4.35482	4.43909	4.73282	4.47524	4.11245	3.98925	4.18067	4.57492	4.3293
ENSG00000174038	C9orf131	protein_coding	0	0.752341	0	1.76069	1.06369	0.982395	1.51337	1.25123	1.01226	0.992801	0.579793	2.9576	3.12512	2.62442	3.30345	1.71572	2.20663	0.229723	1.84405	1.40541	1.54222
ENSG00000204711	C9orf135	protein_coding	5.2564	4.21387	5.70717	8.29384	6.91013	5.94162	4.69892	4.77615	6.94434	6.17381	6.30286	6.62558	5.95367	4.84564	6.1068	5.91421	5.89652	6.39169	6.20008	6.53767	6.47768
ENSG00000188959	C9orf152	protein_coding	0	0	0.291692	1.35057	0.436985	0.707722	0.973017	1.22884	0.411451	0.973617	0.973061	0.048408	0.278942	0.60832	0	0	0	0.868971	0	0	0.0439673
ENSG00000187753	C9orf153	protein_coding	0	0	0.293405	0	0	0	0	1.2342	0	0	0	0	0	0	1.01092	0	0.875971	0	0	0	0
ENSG00000171159	C9orf16	protein_coding	9.80704	8.3755	9.66241	9.06021	9.8002	9.88297	10.1308	9.8319	9.6929	9.93635	9.93269	7.8938	7.83192	7.7325	7.66864	8.61818	8.04826	8.39894	8.44409	8.21684	8.30997
ENSG00000196366	C9orf163	lincRNA	3.51514	3.32435	3.35604	3.13946	2.97972	3.43177	2.57606	3.78931	2.6535	3.24227	3.06233	4.02556	3.69713	4.12604	3.96292	3.66624	3.46453	3.18024	2.88554	3.6693	3.56169
ENSG00000164972	C9orf24	protein_coding	4.44882	2.76992	4.03374	2.28352	2.62066	3.15407	3.00169	3.60632	2.9752	3.17272	3.54616	2.42674	2.55774	3.66473	2.32103	0.826408	2.11569	2.34042	1.57623	2.72256	1.51541
ENSG00000135045	C9orf40	protein_coding	7.50611	6.58381	7.42438	8.46864	8.35484	8.0983	8.03854	8.01212	8.00835	7.93208	7.72138	7.06088	6.90259	6.549	6.876	6.77545	7.15675	7.02783	7.35755	7.34967	7.05644
ENSG00000157653	C9orf43	protein_coding	6.96424	5.32131	6.89059	7.05159	7.24935	7.0817	7.06173	6.83994	6.69737	7.00839	6.60976	5.77507	5.68964	5.4798	5.77585	5.98593	5.40923	5.48711	5.57378	5.62668	5.36255
ENSG00000179058	C9orf50	protein_coding	0	0	0	0	0	0.340426	0.855519	0	0.636736	0.62299	0.344624	0.605184	1.4434	1.67967	1.42908	0.519422	0.978631	1.49286	0	1.63796	0.530354
ENSG00000204669	C9orf57	protein_coding	0	0	0	1.02857	0	0	0	0	0	0	0	0	0	0	0	0	0	0.0301409	0	0	0
ENSG00000178243	C9orf62	lincRNA	0.550975	0	0.425692	0	0	0	0	0	0	0	0	0	0	0.80842	0	0	0	0	0	0	0
ENSG00000165118	C9orf64	protein_coding	0	0	0.565164	6.98943	6.98939	7.26807	7.24752	7.10942	6.84191	6.96693	6.7844	6.55127	6.39903	6.74496	6.40673	6.64251	6.69616	6.87758	6.72606	6.65464	6.79513
ENSG00000147894	C9orf72	protein_coding	5.3015	4.92612	5.33329	4.76875	4.67429	5.10023	5.03649	4.81257	4.98029	4.85596	4.80176	4.22348	3.99737	4.52705	4.11496	4.43767	4.66607	4.45066	4.56324	4.12461	4.52069
ENSG00000136819	C9orf78	protein_coding	7.21684	6.41654	7.16967	7.91778	8.25092	8.24022	8.12407	8.11628	7.84598	7.95385	7.96563	6.94918	6.84846	7.1325	7.09082	7.07443	7.0232	7.05337	6.91373	7.01984	7.0539
ENSG00000155621	C9orf85	protein_coding	3.89286	3.84617	4.21162	5.19542	5.19534	4.94637	4.17945	4.60638	4.98663	4.65406	5.05085	5.0009	4.50897	4.52588	4.29983	4.37268	4.71381	4.6166	4.46539	4.60244	4.52431
ENSG00000205549	C9orf92	protein_coding	3.93274	2.84669	2.38204	1.96877	2.58216	0	2.96143	1.63475	2.49914	2.00715	2.0063	2.86608	1.92669	2.42599	0.912368	3.00271	2.61392	2.83865	1.75253	0.313896	1.69171
ENSG00000133742	CA1	protein_coding	0	0	0	0	0.329164	0.297913	0	0	0	0	0	0	0	0	0	0	0	0.140863	0	0	0
ENSG00000154975	CA10	protein_coding	1.00601	1.02364	2.70191	0.497565	0	0.506479	0.713321	0.920314	0.524459	0.890242	0.278823	0	0	0	0	0	0	0	0.251411	0	0.190595
ENSG00000063180	CA11	protein_coding	9.7082	8.34641	9.39422	3.86942	4.48735	5.24487	5.53002	5.51634	5.32132	5.42086	5.61841	3.55403	3.87768	4.20706	4.27839	3.9537	4.21261	3.97021	3.819	3.8092	3.75818
ENSG00000074410	CA12	protein_coding	3.86332	3.44157	4.22078	3.30421	1.93758	1.3785	0.856809	1.09207	1.25689	0.183056	0.345237	0	1.90572	0.945587	0.0169257	0.69223	0.512029	0.0363124	0.0794794	2.04294	2.2557
ENSG00000185015	CA13	protein_coding	2.61257	2.60914	3.0557	4.48441	4.37468	4.68215	2.97173	4.05016	6.7344	4.45776	4.74737	3.76686	4.52346	4.00484	4.59974	3.75148	3.49143	4.10007	4.26684	4.14446	4.20602
ENSG00000118298	CA14	protein_coding	8.65293	7.90725	8.53076	2.3668	2.05767	2.67325	2.81288	2.72399	3.92256	3.70752	3.91299	2.64183	3.4394	2.90628	2.97762	2.51542	2.29013	2.44447	3.11324	2.82661	2.29754
ENSG00000104267	CA2	protein_coding	4.56912	4.49011	5.32746	8.19153	6.96154	7.5176	6.53771	7.31155	8.63268	7.94146	8.18893	7.25367	7.35147	7.4433	7.96179	7.21903	6.93542	7.51417	7.53346	7.42656	7.28934
ENSG00000164879	CA3	protein_coding	4.49791	4.17747	4.57837	0.849433	0	0.863009	0	0	1.99541	1.80426	1.41162	0.419254	1.64979	0	1.37243	0.140847	0	1.23982	1.47563	1.25939	1.63721
[truncated: 15,506 more rows]
